# Supplementary material for: Conformal in-ear bioelectronics for visual and auditory brain-computer interfaces
Source: Nat Commun. 2023 Jul 14;14:4213. doi: 10.1038/s41467-023-39814-6 (PMC10349124; doi:10.1038/s41467-023-39814-6)
Supplement: Supplementary file 11 — Source Data [file 41467_2023_39814_MOESM11_ESM.zip]

Archive with 106 entries (101 files):
- Source Data/
- Source Data/Figure 2a.xlsx
- Source Data/Figure 2b.xlsx
- Source Data/Figure 2c.xlsx
- Source Data/Figure 2d.xlsx
- Source Data/Figure S1.xlsx
- Source Data/Figure S11.xlsx
- Source Data/Figure S3a.xlsx
- Source Data/Figure S3b.xlsx
- Source Data/Figure S5.xlsx
- Source Data/Figure S6/
- Source Data/Figure S6/S1/
- Source Data/Figure S6/S1/S1-1.csv
- Source Data/Figure S6/S1/S1-1.svg
- Source Data/Figure S6/S1/S1-10.csv
- Source Data/Figure S6/S1/S1-10.svg
- Source Data/Figure S6/S1/S1-11.csv
- Source Data/Figure S6/S1/S1-11.svg
- Source Data/Figure S6/S1/S1-12.csv
- Source Data/Figure S6/S1/S1-12.svg
- Source Data/Figure S6/S1/S1-13.csv
- Source Data/Figure S6/S1/S1-13.svg
- Source Data/Figure S6/S1/S1-14.csv
- Source Data/Figure S6/S1/S1-14.svg
- Source Data/Figure S6/S1/S1-2.csv
- Source Data/Figure S6/S1/S1-2.svg
- Source Data/Figure S6/S1/S1-3.csv
- Source Data/Figure S6/S1/S1-3.svg
- Source Data/Figure S6/S1/S1-4.csv
- Source Data/Figure S6/S1/S1-4.svg
- Source Data/Figure S6/S1/S1-5.csv
- Source Data/Figure S6/S1/S1-5.svg
- Source Data/Figure S6/S1/S1-6.csv
- Source Data/Figure S6/S1/S1-6.svg
- Source Data/Figure S6/S1/S1-7.csv
- Source Data/Figure S6/S1/S1-7.svg
- Source Data/Figure S6/S1/S1-8.csv
- Source Data/Figure S6/S1/S1-8.svg
- Source Data/Figure S6/S1/S1-9.csv
- Source Data/Figure S6/S1/S1-9.svg
- Source Data/Figure S6/S2/
- Source Data/Figure S6/S2/S2-1.csv
- Source Data/Figure S6/S2/S2-1.svg
- Source Data/Figure S6/S2/S2-10.csv
- Source Data/Figure S6/S2/S2-10.svg
- Source Data/Figure S6/S2/S2-11.csv
- Source Data/Figure S6/S2/S2-11.svg
- Source Data/Figure S6/S2/S2-12.csv
- Source Data/Figure S6/S2/S2-12.svg
- Source Data/Figure S6/S2/S2-13.csv
- Source Data/Figure S6/S2/S2-13.svg
- Source Data/Figure S6/S2/S2-14.csv
- Source Data/Figure S6/S2/S2-14.svg
- Source Data/Figure S6/S2/S2-15.csv
- Source Data/Figure S6/S2/S2-15.svg
- Source Data/Figure S6/S2/S2-16.csv
- Source Data/Figure S6/S2/S2-16.svg
- Source Data/Figure S6/S2/S2-17.csv
- Source Data/Figure S6/S2/S2-17.svg
- Source Data/Figure S6/S2/S2-2.csv
- Source Data/Figure S6/S2/S2-2.svg
- Source Data/Figure S6/S2/S2-3.csv
- Source Data/Figure S6/S2/S2-3.svg
- Source Data/Figure S6/S2/S2-4.csv
- Source Data/Figure S6/S2/S2-4.svg
- Source Data/Figure S6/S2/S2-5.csv
- Source Data/Figure S6/S2/S2-5.svg
- Source Data/Figure S6/S2/S2-6.csv
- Source Data/Figure S6/S2/S2-6.svg
- Source Data/Figure S6/S2/S2-7.csv
- Source Data/Figure S6/S2/S2-7.svg
- Source Data/Figure S6/S2/S2-8.csv
- Source Data/Figure S6/S2/S2-8.svg
- Source Data/Figure S6/S2/S2-9.csv
- Source Data/Figure S6/S2/S2-9.svg
- Source Data/Figure S6/S3/
- Source Data/Figure S6/S3/S3-1.csv
- Source Data/Figure S6/S3/S3-1.svg
- Source Data/Figure S6/S3/S3-10.csv
- Source Data/Figure S6/S3/S3-10.svg
- Source Data/Figure S6/S3/S3-11.csv
- Source Data/Figure S6/S3/S3-11.svg
- Source Data/Figure S6/S3/S3-12.csv
- Source Data/Figure S6/S3/S3-12.svg
- Source Data/Figure S6/S3/S3-13.csv
- Source Data/Figure S6/S3/S3-13.svg
- Source Data/Figure S6/S3/S3-14.csv
- Source Data/Figure S6/S3/S3-14.svg
- Source Data/Figure S6/S3/S3-15.csv
- Source Data/Figure S6/S3/S3-15.svg
- Source Data/Figure S6/S3/S3-2.csv
- Source Data/Figure S6/S3/S3-2.svg
- Source Data/Figure S6/S3/S3-3.csv
- Source Data/Figure S6/S3/S3-3.svg
- Source Data/Figure S6/S3/S3-4.csv
- Source Data/Figure S6/S3/S3-4.svg
- Source Data/Figure S6/S3/S3-5.csv
- Source Data/Figure S6/S3/S3-5.svg
- Source Data/Figure S6/S3/S3-6.csv
- Source Data/Figure S6/S3/S3-6.svg
- Source Data/Figure S6/S3/S3-7.csv
- Source Data/Figure S6/S3/S3-7.svg
- Source Data/Figure S6/S3/S3-8.csv
- Source Data/Figure S6/S3/S3-8.svg
- Source Data/Figure S6/S3/S3-9.csv
- Source Data/Figure S6/S3/S3-9.svg
