# Supplementary material for: Conformal in-ear bioelectronics for visual and auditory brain-computer interfaces
Source: Nat Commun. 2023 Jul 14;14:4213. doi: 10.1038/s41467-023-39814-6 (PMC10349124; doi:10.1038/s41467-023-39814-6)
Supplement: Supplementary file 11 — Source Data [file 41467_2023_39814_MOESM11_ESM.zip › Source Data/Figure 2a.xlsx]

## Sheet: Sheet1
Frequency (Hz)	Impedance (ohm)-Channel 1						Impedance (ohm)-Channel 2						Impedance (ohm)-Channel 3						Impedance (ohm)-Channel 4						Impedance (ohm)-Channel 5
	Initial State	Reconfigured spiral state	Temporary spiral state	Recovered spiral state	Mean	SD	Initial State	Reconfigured spiral state	Temporary spiral state	Recovered spiral state	Mean	SD	Initial State	Reconfigured spiral state	Temporary spiral state	Recovered spiral state	Mean	SD	Initial State	Reconfigured spiral state	Temporary spiral state	Recovered spiral state	Mean	SD	Initial State	Reconfigured spiral state	Temporary spiral state	Recovered spiral state	Mean	SD
10164.7	232.11	270.894	266.729	228.281	249.504	22.4143	264.701	275.26	262.456	259.795	265.553	6.7749	271.46	268.55	289.891	311.569	285.368	19.8597	268.25	266.908	278.449	280.925	273.633	7.08448	281.844	289.651	292.196	289.498	288.297	4.47657
8228.57	236.528	275.926	270.669	231.023	253.536	23.0287	270.236	281.716	267.966	265.448	271.341	7.18748	280.848	275.174	296.129	320.036	293.047	20.0513	276.958	276.454	286.511	289.761	282.421	6.73432	294.127	299.591	302.997	299.512	299.057	3.66609
6400	240.319	278.546	277.646	235.048	257.89	23.4341	276.008	289.334	271.815	270.022	276.795	8.72773	291.699	284.402	305.44	325.693	301.808	18.1553	291.295	288.472	296.894	298.596	293.814	4.73414	309.356	313.338	314.73	313.868	312.823	2.38146
5082.35	242.362	283.257	281.596	241.442	262.164	23.4097	279.904	293.675	279.33	275.435	282.086	7.977	300.322	289.993	312.572	334.601	309.372	19.185	302.853	299.134	306.155	308.544	304.171	4.08933	323.94	323.122	323.127	320.704	322.723	1.39998
3927.27	246.346	288.197	286.917	246.068	266.882	23.8794	285.432	299.324	284.59	278.946	287.073	8.66013	308.978	298.245	320.552	341.715	317.373	18.61	317.069	309.79	317.285	320.098	316.06	4.40216	341.463	334.058	333.569	334.588	335.92	3.71902
3141.82	250.208	292.785	293.724	250.398	271.779	24.8011	289.233	306.566	289.503	285.367	292.667	9.45649	319.291	307.498	326.376	346.889	325.014	16.5321	323.953	317.086	325.65	327.454	323.536	4.53123	354.241	342.921	343.351	341.459	345.493	5.88795
2468.57	255.333	298.333	298.047	258.879	277.648	23.7643	295.59	311.372	297.174	288.881	298.254	9.45513	324.344	314.221	332.08	352.615	330.815	16.2693	337.335	327.182	334.279	335.889	333.671	4.50264	367.416	354.989	351.449	352.762	356.654	7.32194
1941.57	257.927	304.243	306.216	266.205	283.648	25.1615	299.906	317.852	303.53	296.182	304.368	9.477	332.88	321.38	337.351	357.712	337.331	15.1617	346.184	339.277	343.108	345.206	343.444	3.0599	378.827	359.166	362.287	359.819	365.025	9.29914
1529.2	264.883	308.671	312.111	273.703	289.842	24.0406	305.693	322.517	309.549	301.522	309.82	9.07701	339.782	324.262	345.131	368.091	344.317	18.1534	359.5	345.591	349.058	354.094	352.061	6.06495	388.006	371.661	371.776	363.454	373.724	10.2875
1208.39	270.904	316.791	320.735	285.67	298.525	24.1875	311.127	329.025	316.546	310.848	316.887	8.50675	349.504	333.017	349.453	371.271	350.811	15.6928	366.013	352.398	357.474	359.741	358.906	5.64539	403.582	377.83	376.284	378.329	384.006	13.0795
981.818	277.767	339.903	337.337	295.477	312.621	30.8972	321.31	338.852	326.148	318.683	326.248	8.95328	357.649	340.939	358.527	378.864	358.995	15.5223	376.667	362.886	366.652	368.41	368.654	5.81795	411.011	388.678	386.673	385.704	393.017	12.0601
771.429	286.183	349.165	348.88	307.513	322.935	31.3566	328.503	346.911	335.575	327.639	334.657	8.90931	365.127	347.412	364.957	385.02	365.629	15.3685	385.039	370.459	374.441	376.162	376.525	6.1579	420.564	396.746	394.463	393.979	401.438	12.8076
600	296.465	359.888	362.641	322.426	335.355	31.7594	337.441	356.817	346.562	337.856	344.669	9.12539	372.719	354.876	371.837	391.721	372.788	15.0578	393.587	378.108	382.101	383.875	384.418	6.5714	429.917	404.798	402.648	402.338	409.925	13.3727
480	307.703	371.469	376.625	337.872	348.417	32.1243	346.577	366.913	357.925	348.143	354.889	9.45854	379.866	361.336	378.362	397.68	379.311	14.8518	400.798	385.544	389.533	391.498	391.843	6.46335	437.961	412.101	410.181	410	417.561	13.6334
378.947	321.929	386.365	394.179	357.465	364.985	32.7606	357.812	378.787	371.007	360.456	367.015	9.69934	388.454	368.773	385.431	405.077	386.934	14.8723	408.937	393.715	397.726	399.614	399.998	6.447	446.815	420.263	418.195	418.322	425.899	13.9762
295.89	340.87	404.54	415.592	380.717	385.43	33.0794	371.051	392.086	387.164	375.611	381.478	9.79803	397.802	377.591	394.246	413.373	395.753	14.6832	417.369	402.102	406.643	408.795	408.727	6.40111	456.058	428.391	427.077	427.511	434.759	14.2097
234.783	362.332	425.3	439.313	406.517	408.365	33.5014	386.036	406.959	403.455	391.265	396.929	9.89828	408.092	386.469	402.984	421.686	404.808	14.5522	426.042	410.667	415.39	417.721	417.455	6.43295	465.578	436.83	436.27	436.355	443.758	14.5486
184.615	389.958	451.014	468.832	438.239	437.011	33.7844	404.186	424.513	423.029	409.769	415.374	9.97844	419.704	397.603	413.484	432.327	415.779	14.4323	435.678	420.659	425.343	427.659	427.335	6.27821	475.984	446.74	445.992	446.667	453.846	14.7627
145.946	423.357	481.626	501.841	475.047	470.468	33.4125	425.363	444.203	445.039	430.882	436.372	9.79421	433.474	409.136	425.35	443.619	427.895	14.5688	446.153	431.376	436.313	438.715	438.139	6.15436	486.954	456.684	456.437	457.234	464.327	15.0882
115.508	464.443	518.815	540.927	517.992	510.544	32.5183	450.151	466.561	469.601	455.276	460.397	9.19989	449.446	423.428	438.409	457.651	442.233	14.8098	457.702	442.662	448.123	450.714	449.8	6.24608	499.192	467.432	468.129	469.285	476.01	15.4739
91.5254	513.606	563.97	587.082	568.235	558.223	31.3942	479.401	492.826	498.186	484.175	488.647	8.4448	468.156	439.85	454.342	473.721	459.017	15.1543	471.259	455.616	461.645	464.26	463.195	6.4809	513.103	480.338	481.677	482.896	489.503	15.7676
72	578.514	621.566	644.98	631.388	619.112	28.7174	516.558	525.625	533.842	520.127	524.038	7.52514	492.854	461.75	474.908	495.148	481.165	15.7929	488.527	471.786	478.192	481.422	479.982	6.96346	530.608	496.326	498.082	499.838	506.214	16.3261
57.4468	643.237	680.157	699.266	691.051	678.428	24.7316	551.891	555.236	565.535	553.754	556.604	6.10926	514.596	479.83	490.909	512.483	499.454	16.9032	500.294	482.419	489.641	492.848	491.3	7.41424	542.576	506.967	509.195	511.022	517.44	16.8392
45	734.234	762.074	775.282	772.914	761.126	18.8275	603.026	599.131	612.185	603.607	604.487	5.50318	548.285	509.694	517.518	541.474	529.243	18.5458	521.134	500.783	508.516	511.672	510.526	8.42237	563.756	525.384	528.809	530.87	537.205	17.8449
35.7616	824.749	844.185	847.648	851.37	841.988	11.8613	652.452	639.015	655.377	650.926	649.442	7.1928	578.968	536.686	540.644	567.671	555.992	20.5959	537.171	513.801	522.223	525.67	524.716	9.68486	578.883	539.143	542.564	544.977	551.392	18.4831
28.125	957.291	964.799	953.151	962.244	959.371	5.18755	727.781	703.584	722.413	725.393	719.793	11.0267	632.015	584.148	581.696	613.469	602.832	24.2254	569.006	540.844	549.911	553.099	553.215	11.7378	610.108	567.325	572.337	575.069	581.21	19.5306
22.314	1103.57	1098.01	1066.91	1079.41	1086.97	16.9017	812.174	773.703	795.515	808.953	797.586	17.4805	691.233	636.932	626.519	665.293	654.994	29.1913	603.117	568.974	578.115	581.629	582.959	14.4587	643.442	597.555	602.222	605.487	612.177	21.0963
18	1260.29	1243.38	1187.33	1201.76	1223.19	34.2988	903.055	849.258	875.273	900.386	881.993	25.1572	755.991	695.211	675.562	721.294	712.014	34.7907	639.761	598.701	606.866	611.037	614.091	17.8636	678.359	628.66	634.15	638.256	644.856	22.6785
14.0625	1471.61	1437.5	1344.83	1357.9	1402.96	61.4148	1026.71	951.416	981.336	1026.08	996.385	36.7427	846.05	776.604	742.175	799.585	791.104	43.571	691.112	639.366	646.031	650.21	656.68	23.3852	726.188	671.778	677.45	681.05	689.116	25.0073
11.25	1695.22	1644.07	1508.47	1517.67	1591.36	92.8551	1159.33	1059.05	1093.81	1161.87	1118.52	50.6358	944.398	865.877	814.064	883.874	877.053	53.7723	746.302	683.858	686.632	691.612	702.101	29.6414	777.202	716.679	722.462	726.881	735.806	27.9117
8.82353	1979.52	1907.2	1710.74	1706.58	1826.01	138.694	1331	1196.56	1236.28	1336.64	1275.12	69.7316	1073.08	980.757	906.672	995.63	989.035	68.2135	818.35	740.245	738.76	743.53	760.221	38.8037	842.725	775.215	778.993	784.171	795.276	31.845
6.92308	2319.83	2214.23	1939.47	1918.9	2098.11	199.939	1532.8	1357.07	1403.41	1546.09	1459.84	94.0004	1231.01	1119.88	1019.79	1126.77	1124.36	86.2844	907.87	810.96	801.599	807.354	831.946	50.7628	920.461	844.05	847.343	852.468	866.081	36.4188
5.4878	2702.62	2558.98	2191.03	2143.47	2399.03	274.667	1761.7	1536.07	1591.46	1781.26	1667.62	122.299	1413.49	1282.66	1148.08	1279.57	1280.95	108.361	1012.29	892.971	873.983	879.235	914.62	65.6038	1009.98	923.311	923.769	930.101	946.79	42.2403
4.32692	3164.36	2974.02	2484.45	2400.89	2755.93	371.543	2036.75	1746.15	1813.99	2068.99	1916.47	160.458	1640.61	1480.68	1302.12	1465.04	1472.11	138.338	1141.33	996.229	963.273	967.628	1017.12	84.0903	1118.8	1021.08	1016.24	1022.32	1044.61	49.5295
3.40909	3711.56	3464.19	2822.5	2686.96	3171.3	494.608	2359.06	1990.68	2071.65	2402.69	2206.02	205.367	1914.84	1719.71	1487.2	1684.29	1701.51	175.182	1298.81	1121.41	1069.92	1075.22	1141.34	107.497	1249.4	1136.61	1124.39	1131.28	1160.42	59.5305
2.69461	4344.6	4029.48	3200.89	3000.37	3643.84	645.508	2728.74	2266.21	2364.84	2787.73	2536.88	259.869	2243.12	2000.96	1701.7	1942.02	1971.95	222.34	1485.37	1269.64	1195.75	1200.55	1287.83	135.953	1401.8	1272.56	1249.26	1256.17	1294.95	71.902
2.12264	5098.15	4703.96	3642.66	3353.42	4199.55	834.261	3159.9	2584.88	2705.07	3241.46	2922.83	326.27	2642.74	2342.94	1961.35	2249.67	2299.18	280.79	1710.6	1454.22	1349.44	1353.21	1466.87	169.581	1583.98	1434.53	1398.19	1402.5	1454.8	87.6324
1.6791	5966.1	5485.68	4136.75	3745.15	4833.42	1061.15	3646.13	2935.32	3085.54	3754.89	3355.47	405.548	3114.07	2742.06	2256.74	2604.79	2679.41	354.529	1977.24	1669.21	1527.87	1530.02	1676.09	211.38	1793.57	1622.18	1566.79	1568.73	1637.82	106.96
1.33136	6976.21	6386.31	4691.18	4174.7	5557.1	1336.95	4203.65	3325.94	3508.44	4337.14	3843.79	501.173	3674.16	3210.62	2600.81	3014.03	3124.91	445.719	2287.4	1921.03	1738.44	1737.71	1921.14	258.954	2035.77	1835.98	1758.66	1754.7	1846.28	131.753
1.0514	8180.79	7466.16	5346.5	4686.28	6419.93	1668.63	4843.49	3777.23	4007.71	5022.53	4412.74	612.457	4356.41	3780.94	3015.48	3507.11	3664.99	559.254	2664.81	2228.43	1993.87	1989.39	2219.12	317.406	2326.92	2094.36	1988.72	1976.11	2096.53	162.489
0.83333	9503.74	8640.81	6028.96	5226.7	7350.05	2046	5514.13	4227.58	4514.01	5746.01	5000.43	742.446	5132.93	4421.07	3467.58	4045.39	4266.74	698.034	3082.69	2568.98	2275.7	2264.77	2548.03	383.275	2641.46	2372.43	2232.47	2206.31	2363.17	199.348
0.6579	11093.5	10084.4	6854.89	5879.86	8478.16	2503.74	6323.14	4767.92	5117.28	6610.85	5704.8	899.295	6087.18	5201.72	4020.15	4694.63	5000.92	871.016	3591.19	2981.1	2620.56	2600.89	2948.43	462.778	3019.44	2704.44	2523.77	2478.16	2681.45	245.598
0.51843	13000.7	11827.4	7875.87	6727.96	9857.98	3026.61	7271.03	5425.41	5849.32	7623.46	6542.31	1068.9	7254.63	6159.14	4697.88	5485.53	5899.3	1083.06	4214.37	3486.92	3047.37	3016.91	3441.39	558.273	3486.69	3115.08	2884.82	2822.54	3077.28	300.543
0.41058	15066.7	13725	8936.16	7628	11339	3611.74	8241.93	6081.35	6605.87	8692.23	7405.35	1258.05	8574.73	7228.93	5436.43	6353.53	6898.4	1335.86	4898.27	4042.21	3511.03	3465.94	3979.36	666.153	3983.88	3550.38	3262.39	3177.09	3493.43	363.884
0.32514	17717	16151.8	10314.2	8868.16	13262.8	4327.94	9444.67	6937.74	7608.77	10040.9	8508.02	1472.13	10275.6	8593.21	6399.73	7469.81	8184.59	1656.9	5776.81	4749.1	4120.35	4056.92	4675.8	797.733	4636.88	4129.34	3770.54	3658.9	4048.91	440.369
0.25685	20325.7	18614.1	11669.1	10095.8	15176.2	5047.99	10557	7743.89	8597.4	11353.1	9562.85	1676.71	12077.6	10043.2	7372.78	8625.13	9529.68	2018.75	6669.3	5461.23	4735.02	4636.52	5375.52	937.652	5277.01	4689.16	4261.86	4133.18	4590.3	515.809
0.2027	23258.8	21420.4	13252.6	11553.3	17371.3	5827.25	11722.4	8680.73	9732.81	12785.8	10730.4	1862.35	14205.4	11726.6	8529.36	9944.41	11101.4	2448.11	7704.65	6288.79	5422.73	5326.72	6185.72	1101.18	6021.18	5339.33	4838.95	4678.83	5219.57	603.929
0.16026	26438.5	24584.1	14940.8	13177.6	19785.2	6693.89	13007.8	9695.17	11021.4	14361.4	12021.4	2070.42	16663.6	13624.7	9801.14	11458.7	12887	2964.76	8833.45	7200.82	6217.17	6074.6	7081.51	1270.76	6861.28	6101.36	5481.55	5310.3	5938.62	702.729
0.12669	30048.9	27999.1	16931.2	15110.4	22522.4	7590.38	14379.4	10906.6	12568.8	16106.2	13490.2	2247.82	19504.7	15756.7	11303.1	13167.7	14933	3553	10120.6	8186.13	7076.97	6935.33	8079.76	1471.01	7786.11	6954.95	6228.27	6031.81	6750.28	796.561
0.10045	33714.1	31741	19050.3	17276.8	25445.5	8478	15754.7	12194.3	14287	18093	15082.2	2482.57	22668.6	18151	12967.1	15086.1	17218.2	4210.89	11547.4	9273.18	8056.81	7885.19	9190.65	1688.28	8844.76	7884.74	7069.13	6823.65	7655.57	913.363
