# Supplementary material for: Conformal in-ear bioelectronics for visual and auditory brain-computer interfaces
Source: Nat Commun. 2023 Jul 14;14:4213. doi: 10.1038/s41467-023-39814-6 (PMC10349124; doi:10.1038/s41467-023-39814-6)
Supplement: Supplementary file 11 — Source Data [file 41467_2023_39814_MOESM11_ESM.zip › Source Data/Figure 2b.xlsx]

## Sheet: Sheet1
Frequency (Hz)	Impedance (ohm)-Channel 1							Impedance (ohm)-Channel 2							Impedance (ohm)-Channel 3							Impedance (ohm)-Channel 4							Impedance (ohm)-Channel 5
	Test 1	Test 2	Test 3	Test 4	Test 5	Mean	SD	Test 1	Test 2	Test 3	Test 4	Test 5	Mean	SD	Test 1	Test 2	Test 3	Test 4	Test 5	Mean	SD	Test 1	Test 2	Test 3	Test 4	Test 5	Mean	SD	Test 1	Test 2	Test 3	Test 4	Test 5	Mean	SD
10164.7	228.281	236.616	239.199	239.11	254.831	239.607	9.60999	259.795	264.199	270.413	268.283	274.339	267.406	5.61449	311.569	275.435	282.958	279.889	281.347	286.24	14.4339	280.925	281.781	292.752	289.218	292.457	287.427	5.72314	289.498	289.938	307.767	301.601	304.844	298.73	8.51205
8228.57	231.023	239.826	245.221	244.222	260.054	244.069	10.5484	265.448	269.851	275.832	273.606	279.048	272.757	5.2825	320.036	282.585	290.147	284.92	287.197	292.977	15.3827	289.761	289.534	300.18	297.926	301.007	295.682	5.62315	299.512	299.334	313.767	310.544	316.074	307.846	7.93642
6400	235.048	245.976	249.215	250.055	268.474	249.754	12.0557	270.022	274.588	279.853	278.126	284.627	277.443	5.50242	325.693	289.207	297.292	292.512	295.929	300.127	14.6331	298.596	300.508	310.897	306.999	308.949	305.19	5.37062	313.868	311.273	326.38	322.156	324.454	319.626	6.67559
5082.35	241.442	251.053	255.29	255.645	274.922	255.67	12.1916	275.435	281.432	285.907	282.959	290.92	283.331	5.70789	334.601	298.158	304.553	301.103	300.774	307.838	15.1328	308.544	308.3	320.954	318.076	319.492	315.073	6.15697	320.704	322.862	335.266	332.673	334.039	329.109	6.7931
3927.27	246.068	256.467	262.968	263.149	282.837	262.298	13.4205	278.946	286.38	292.177	287.534	295.745	288.156	6.36645	341.715	305.89	312.536	308.003	309.092	315.447	14.8797	320.098	320.727	329.399	326.084	329.184	325.098	4.47973	334.588	331.942	347.885	340.507	344.22	339.828	6.60137
3141.82	250.398	264.697	270.511	271.022	291.951	269.716	14.9592	285.367	291.905	296.692	293.743	303.106	294.163	6.50034	346.889	312.156	317.314	314.916	315.726	321.4	14.3707	327.454	329.185	337.632	337.619	338.963	334.171	5.40391	341.459	339.803	356.365	349.82	349.483	347.386	6.7745
2468.57	258.879	271.882	278.111	279.01	301.894	277.955	15.6124	288.881	296.03	303.378	300.374	310.22	299.777	7.98659	352.615	317.634	323.997	319.703	321.712	327.132	14.4394	335.889	338.272	347.591	343.104	345.521	342.075	4.90126	352.762	350.633	363.727	357.702	360.241	357.013	5.35602
1941.57	266.205	279.191	288.166	287.16	313.625	286.869	17.3465	296.182	303.047	309.189	306.86	317.916	306.639	7.99958	357.712	325.172	332.071	328.281	328.636	334.374	13.273	345.206	344.275	356.119	352.944	355.246	350.758	5.62395	359.819	359.745	373.953	366.112	372.322	366.39	6.70446
1529.2	273.703	290.207	297.87	298.821	324.468	297.014	18.3539	301.522	309.722	318.18	313.58	324.3	313.461	8.60649	368.091	331.408	338.508	334.641	334.842	341.498	15.0769	354.094	351.448	364.155	361.514	363.872	359.017	5.86794	363.454	365.756	379.483	372.6	378.433	371.945	7.2413
1208.39	285.67	298.167	310.021	311.03	341.437	309.265	20.7281	310.848	318.678	326.811	322.486	335.454	322.855	9.16701	371.271	336.457	344.294	341.041	344.179	347.448	13.6933	359.741	361.14	371.42	367.664	371.402	366.273	5.5621	378.329	375.337	387.633	387.216	389.055	383.514	6.22738
981.818	295.477	312.548	324.179	324.34	355.251	322.359	21.8404	318.683	326.658	336.643	330.868	345.246	331.62	10.043	378.864	343.619	352.931	348.537	349.626	354.715	13.9063	368.41	370.242	380.649	378.119	382.339	375.952	6.26573	385.704	384.119	397.089	393.32	397.956	391.638	6.40717
771.429	307.513	326.917	339.613	340.17	373.433	337.529	24.052	327.639	335.616	346.948	341.185	356.155	341.509	10.8547	385.02	350.134	359.905	356.066	356.329	361.491	13.6124	376.162	377.714	388.419	386.888	390.696	383.976	6.58881	393.979	392.489	404.839	402.218	406.631	400.031	6.422
600	322.426	343.866	358.528	358.799	395.259	355.776	26.5974	337.856	346.242	359.186	352.111	369.176	352.914	11.9968	391.721	356.96	368.092	363.794	364.255	368.964	13.3383	383.875	386.085	397.022	396.012	400.439	392.687	7.266	402.338	400.847	413.554	410.219	415.982	408.588	6.72641
480	337.872	361.167	377.619	378.081	417.008	374.349	28.9342	348.143	356.68	371.123	363.853	382.367	364.433	13.1548	397.68	363.47	375.521	371.362	371.697	375.946	12.9157	391.498	393.417	405.364	404.39	408.974	400.729	7.77082	410	408.573	421.839	418.779	424.485	416.735	7.11108
378.947	357.465	382.667	401.008	401.463	443.757	397.272	31.5843	360.456	369.869	385.095	377.106	397.587	378.023	14.2188	405.077	370.665	384.107	380.261	380.555	384.133	12.7263	399.614	402.166	414.618	413.637	418.362	409.679	8.26443	418.322	417.137	430.748	427.734	433.941	425.576	7.50362
295.89	380.717	408.523	428.923	430.017	476.164	424.869	34.9668	375.611	385.369	401.754	393.094	415.68	394.302	15.3555	413.373	379.099	394.258	389.489	391.157	393.475	12.4947	408.795	411.065	424.445	423.819	429.02	419.429	8.9367	427.511	426.108	439.883	437.35	444.671	435.105	8.03107
234.783	406.517	436.791	459.265	461.438	509.845	454.771	37.9128	391.265	400.965	419.17	409.91	434.747	411.211	16.7467	421.686	387.495	404.721	400.843	402.417	403.432	12.2126	417.721	420.305	435.026	434.873	440.427	429.67	10.0244	436.355	435.551	449.927	447.367	454.603	444.761	8.45323
184.615	438.239	470.56	495.904	498.796	550.52	490.804	41.3182	409.769	420.005	439.469	430.475	456.834	431.31	18.1008	432.327	397.958	416.512	412.683	414.901	414.876	12.2295	427.659	430.966	446.742	446.737	452.841	440.989	11.0086	446.667	446.146	461.14	458.028	466.494	455.695	9.00552
145.946	475.047	508.693	537.473	542.468	596.05	531.946	44.8017	430.882	440.572	461.598	452.983	481.756	453.558	19.6401	443.619	409.503	430.256	426.699	428.984	427.812	12.1826	438.715	442.542	459.153	459.574	465.899	453.177	11.8399	457.234	457.01	473.32	469.394	478.91	467.174	9.77939
115.508	517.992	552.249	585.33	593.413	648.174	579.432	48.6557	455.276	465.122	486.492	479.268	509.175	479.067	20.7493	457.651	422.893	445.438	442.631	445.345	442.792	12.5529	450.714	454.832	473.303	473.596	480.439	466.577	13.0023	469.285	469.444	485.878	482.297	492.454	479.872	10.2602
91.5254	568.235	603.313	641.051	653.631	707.751	634.796	52.768	484.175	494.115	515.315	509.641	541.334	508.916	21.9293	473.721	439.167	463.003	460.779	464.713	460.277	12.7841	464.26	469.117	489.119	489.675	496.777	481.79	14.2162	482.896	482.838	500.894	496.896	507.475	494.2	11.0134
72	631.388	665.841	709.881	729.058	779.633	703.16	57.2449	520.127	530.133	551.367	548.586	580.968	546.236	23.3407	495.148	459.519	485.829	483.875	490.386	482.951	13.8044	481.422	486.548	508.572	509.616	516.664	500.564	15.5575	499.838	500.342	518.886	514.232	525.715	511.803	11.4469
57.4468	691.051	724.8	775.064	803.022	846.905	768.168	61.8257	553.754	562.673	582.981	583.832	615.352	579.718	23.7803	512.483	477.014	503.974	502.803	510.054	501.266	14.1501	492.848	498.334	522.512	523.134	530.739	513.513	16.7908	511.022	511.608	530.994	526.278	538.585	523.697	12.1281
45	772.914	805.949	866.141	906.456	938.683	858.029	68.6894	603.607	611.291	629.138	635.867	667.646	629.51	24.989	541.474	504.933	533.257	533.045	542.009	530.944	15.1629	511.672	517.963	544.203	545.136	553.428	534.48	18.44	530.87	531.496	552.623	546.521	560.169	544.336	12.9454
35.7616	851.37	883.537	951.658	1007.69	1025.72	943.995	75.8771	650.926	657.395	672.504	685.256	713.808	675.978	25.0109	567.671	530.084	558.03	559.079	570.574	557.088	16.0308	525.67	532.767	560.667	561.896	569.78	550.156	19.5918	544.977	545.737	567.316	561.171	575.171	558.874	13.3027
28.125	962.244	994.191	1076.6	1152.85	1152.37	1067.65	88.0671	725.393	730.359	740.69	763.29	789.535	749.853	26.54	613.469	574.284	602.187	605.278	619.634	602.97	17.4409	553.099	560.774	592.404	593.578	602.738	580.519	22.0635	575.069	575.683	598.364	591.295	607.352	589.553	14.1389
22.314	1079.41	1114.18	1211.12	1313.12	1286.43	1200.85	102.827	808.953	811.881	815.468	850.825	871.896	831.805	28.0852	665.293	622.954	650.053	654.994	673.987	653.456	19.4033	581.629	589.393	624.443	626.457	636.137	611.612	24.3883	605.487	606.151	630.512	622.202	639.074	620.685	14.826
18	1201.76	1240.3	1351.67	1484.08	1430.01	1341.56	120.452	900.386	901.149	896.621	947.031	960.303	921.098	30.1481	721.294	677.261	702.31	709.508	732.389	708.552	20.9139	611.037	619.031	657.805	660.833	671.235	643.988	27.0448	638.256	638.868	664.32	654.926	673.932	654.06	15.6643
14.0625	1357.9	1405.42	1533.56	1707.86	1618.41	1524.63	145.308	1026.08	1022.84	1005.32	1078.04	1080.32	1042.52	34.3945	799.585	751.431	773.125	785.056	812.514	784.342	23.6404	650.21	658.209	701.431	706.886	717.283	686.804	30.4261	681.05	682.038	708.334	699.137	719.795	698.071	16.7718
11.25	1517.67	1575.34	1722	1935.82	1815.83	1713.33	171.324	1161.87	1154.73	1122.31	1219.29	1208.39	1173.32	40.0682	883.874	831.979	850.319	866.274	899.125	866.314	26.5502	691.612	698.096	746.842	753.051	766.317	731.184	33.9795	726.881	727.573	755.484	745.848	769.692	745.096	18.3867
8.82353	1706.58	1785.33	1952.81	2221.78	2057.66	1944.83	207.183	1336.64	1325.43	1271.52	1398.39	1371.34	1340.66	48.2246	995.63	938.505	950	972.481	1009.72	973.267	29.9136	743.53	748.879	801.703	812.381	826.688	786.636	38.0056	784.171	785.017	814.275	804.859	831.858	804.036	20.2233
6.92308	1918.9	2029.94	2213.46	2551.2	2334.38	2209.58	249.529	1546.09	1526.87	1445.01	1612.28	1562.63	1538.58	61.1534	1126.77	1066.05	1070.8	1100.11	1145.53	1101.85	34.5605	807.354	809.034	868.688	884.009	900.39	853.895	43.2031	852.468	854.47	884.396	876.148	907.553	875.007	22.7951
5.4878	2143.47	2286.83	2501.04	2909.15	2639.39	2495.98	299.712	1781.26	1758.27	1639.39	1853.38	1777.39	1761.94	77.4681	1279.57	1213.15	1208.97	1246.8	1297.47	1249.19	39.2942	879.235	877.165	942.607	965.492	982.4	929.38	48.8136	930.101	932.075	962.449	955.176	993.818	954.724	26.0168
4.32692	2400.89	2588.9	2829.52	3329.8	2992.21	2828.26	359.987	2068.99	2032.66	1870.87	2144.63	2031.43	2029.72	99.9892	1465.04	1392.42	1378.92	1427.82	1482.16	1429.27	44.643	967.628	959.083	1032.24	1061.8	1078.73	1019.9	54.3137	1022.32	1025.87	1056.48	1051.36	1097.3	1050.67	30.1137
3.40909	2686.96	2931.39	3206.95	3819.77	3397.61	3208.54	435.376	2402.69	2357.86	2142.08	2483.92	2327.5	2342.81	126.739	1684.29	1608.32	1582.12	1642.53	1703.04	1644.06	50.5305	1075.22	1056.64	1138.22	1175.91	1193.82	1127.96	60.436	1131.28	1136.56	1165.67	1164.2	1218.98	1163.34	34.8102
2.69461	3000.37	3311.79	3632.52	4375.58	3853.08	3634.67	525.177	2787.73	2730.17	2453.61	2868.82	2666.86	2701.44	157.244	1942.02	1859.5	1817.98	1896.81	1959.56	1895.17	58.2545	1200.55	1170.23	1260.74	1309.9	1326.54	1253.59	67.6494	1256.17	1264.73	1290.37	1291.71	1358	1292.2	39.9562
2.12264	3353.42	3744.2	4119.52	5028.94	4383.76	4125.97	637.266	3241.46	3167.47	2821.24	3328.66	3064.26	3124.62	195.45	2249.67	2163.59	2104.32	2199.3	2265.85	2196.55	65.6211	1353.21	1307.86	1408.63	1470.18	1480.83	1404.14	74.3749	1402.5	1413.33	1435.18	1438.62	1519.6	1441.85	45.994
1.6791	3745.15	4221.25	4667.16	5771.85	4977.48	4676.58	768.949	3754.89	3663.19	3244.31	3852.31	3515.46	3606.03	237.237	2604.79	2515.21	2435.1	2549.79	2621.13	2545.2	74.7643	1530.02	1465.9	1579.42	1655.67	1658.07	1577.82	82.635	1568.73	1583.54	1596.54	1604.59	1698.61	1610.4	51.1486
1.33136	4174.7	4748.69	5278.99	6627.04	5639.8	5293.84	928.304	4337.14	4223.01	3730.17	4454.55	4031.23	4155.22	284.31	3014.03	2922.85	2815.05	2951.26	3029.84	2946.61	85.6838	1737.71	1648.29	1776.79	1868.34	1857.89	1777.8	90.8198	1754.7	1775.53	1775.09	1785.96	1894.1	1797.08	55.4089
1.0514	4686.28	5371.2	5998.74	7639.3	6428.01	6024.71	1116.77	5022.53	4879.32	4312.35	5169.87	4644.78	4805.77	337.025	3507.11	3418.02	3272.52	3442.48	3518.63	3431.75	98.5965	1989.39	1869.39	2018.57	2124.86	2097.65	2019.97	100.806	1976.11	2002.94	1985.04	1996.85	2121.32	2016.45	59.5363
0.83333	5226.7	6025.08	6748.92	8730.13	7274.22	6801.01	1325.58	5746.01	5575.87	4943.67	5937.65	5312.15	5503.07	388.123	4045.39	3962.39	3776.15	3973.05	4054.14	3962.22	111.922	2264.77	2109.88	2282.74	2405.47	2352.3	2283.03	111.92	2206.31	2240.35	2197.55	2205.1	2348.27	2239.52	63.0007
0.6579	5879.86	6819.98	7654.8	10032.7	8279.12	7733.29	1570.09	6610.85	6407.33	5699.93	6872.99	6112.72	6340.76	453.683	4694.63	4623.75	4385.74	4618.92	4696.43	4603.89	127.482	2600.89	2400.33	2602.97	2742.95	2654.49	2600.33	125.779	2478.16	2522.75	2448.32	2456.77	2612.93	2503.79	67.4828
0.51843	6727.96	7831.48	8788	11619.4	9534.32	8900.23	1848.62	7623.46	7389.54	6606.15	7995.79	7085.51	7340.09	528.244	5485.53	5428.79	5126.47	5397.35	5476.94	5383.02	147.858	3016.91	2764.84	3004.15	3165.44	3039.05	2998.08	145.327	2822.54	2876.66	2770.66	2775.83	2946.16	2838.37	73.8771
0.41058	7628	8914.42	9982.38	13323.2	10876.1	10144.8	2151.25	8692.23	8418.03	7579.84	9192.06	8126.98	8401.83	604.208	6353.53	6320.48	5940.68	6247.7	6321.68	6236.81	170.028	3465.94	3152.02	3435.1	3615.91	3440.48	3421.89	168.028	3177.09	3240.08	3098.36	3095.57	3278.78	3177.98	82.3842
0.32514	8868.16	10408.4	11610.5	15550.7	12680.4	11823.6	2520.33	10040.9	9730.18	8829.3	10709.5	9489.52	9759.88	692.948	7469.81	7479.12	6999.87	7360.81	7421.83	7346.29	199.264	4056.92	3667.66	4013.24	4215.97	3988.44	3988.45	199.984	3658.9	3735.53	3553.81	3545.15	3742.69	3647.22	95.1227
0.25685	10095.8	11906.5	13212.4	17823.1	14521.2	13511.8	2912.98	11353.1	10981.5	10058.8	12211.3	10812.8	11083.5	787.132	8625.13	8684.12	8097.62	8497.03	8548.11	8490.4	230.938	4636.52	4173.87	4590.5	4819.67	4528.85	4549.88	236.521	4133.18	4208.24	3997.63	3979.72	4176.65	4099.08	104.445
0.2027	11553.3	13761.8	15177.1	20434.3	16639.4	15513.2	3329.67	12785.8	12392.1	11430.2	13878.5	12359.8	12569.3	885.115	9944.41	10060.8	9356.61	9778.44	9845.63	9797.18	268.315	5326.72	4749.73	5256.44	5491.78	5167.62	5198.46	277.56	4678.83	4773.74	4512.85	4502.96	4710.39	4635.75	121.661
0.16026	13177.6	15856.5	17418.1	23425	19129.3	17801.3	3830.71	14361.4	13944.6	13005	15736.1	14066.3	14222.7	986.688	11458.7	11652	10787.1	11270.1	11315.9	11296.8	321.423	6074.6	5412.6	5983.62	6279.23	5906.81	5931.37	321.705	5310.3	5399.09	5132.93	5104.41	5312.07	5251.76	127.086
0.12669	15110.4	18416	20122.6	26836	22113	20519.6	4366.86	16106.2	15571.9	14719.4	17679.1	16007.8	16016.9	1078.48	13167.7	13488.1	12440.6	12994.2	12967.2	13011.6	380.702	6935.33	6165.96	6873.12	7167.78	6747.08	6777.85	374.592	6031.81	6147.57	5840.25	5807.53	6002.54	5965.94	141.032
0.10045	17276.8	21334.1	23283.8	30855.3	25384.9	23627	5025.9	18093	17481.6	16607.6	19949.2	18103.6	18047	1226.3	15086.1	15489.9	14313.9	14862.7	14849.5	14920.4	426.61	7885.19	6972.43	7842.77	8200.49	7727.91	7725.76	456.067	6823.65	6973.26	6696.16	6609.82	6815.76	6783.73	138.252
