# Supplementary material for: Conformal in-ear bioelectronics for visual and auditory brain-computer interfaces
Source: Nat Commun. 2023 Jul 14;14:4213. doi: 10.1038/s41467-023-39814-6 (PMC10349124; doi:10.1038/s41467-023-39814-6)
Supplement: Supplementary file 11 — Source Data [file 41467_2023_39814_MOESM11_ESM.zip › Source Data/Figure 2c.xlsx]

## Sheet: Sheet1
Intensity (dB)
Environment	SpiralE	Earphones	Earplugs
57.5	57	38.4	0
57.1	56.8	36.9	0
57.3	57	37.4	0
56.7	56.2	36.4	0
56.6	56.3	37.3	0
57.9	57.4	38.4	0
56.9	56.5	36.6	0
56	55.8	36.4	0
56.8	56.4	36.7	0
56.7	56.1	36.5	0
57.7	57.4	37.6	0
57	56.9	38.2	0
56.9	56.8	36.1	0
56.9	56.6	37	0
57.9	57.4	37.1	0
56.7	56.2	35.6	0
56.9	56.9	38	0
58	57.8	38.3	0
57.4	57	37.1	0
57.5	57.1	37.2	0
56.8	56.6	37.4	0
56.8	56.2	36.3	0
56.8	56.3	36	0
56.7	56.4	36.6	0
57.9	57.2	36.8	0
57.2	56.6	36.6	0
57.4	57	37.6	0
57	56.6	37	0
57	57	38	0
57.2	57.1	38.7	0
56.5	56.3	36.9	0
57.5	56.8	37.8	0
57.8	57.5	38	0
56.7	56.3	36.6	0
57.4	57.3	37.6	0
57.7	57.1	36.6	0
56	55.9	37.1	0
57.2	56.4	37.2	0
56.8	56.6	36.5	0
57.6	57.4	37.7	0
57.3	56.5	37.4	0
56.8	56.7	37.3	0
57.7	57.5	38.8	0
56.5	56.6	37	0
56.3	55.9	37.1	0
57.1	57	36.3	0
58	57.9	39.2	0
56.7	56.7	37.6	0
58.3	57.8	38.3	0
56.4	55.7	36	0
57.1	56.6	37.9	0
56.3	56.3	36.5	0
57	56.7	37.2	0
56.9	56.7	36.7	0
56.8	56.1	36.5	0
57.1	57.1	37.1	0
56.7	56.2	37	0
55.9	56.2	36.4	0
57.2	56.9	36.4	0
57.9	57.6	36.8	0
57.1	57.3	37.2	0
57.6	57.3	37	0
57.9	57.4	36.5	0
57.6	57.4	36.7	0
57.8	57.1	38.4	0
57.8	57.9	37	0
57.2	56.9	37.5	0
57.8	58.1	37.6	0
56.9	56.7	37.3	0
56.9	56.2	37.9	0
57.3	56.8	37.6	0
57.3	56.8	37.3	0
55.5	55.4	35.9	0
56.4	56.1	36.1	0
57.1	56.7	36.3	0
56.1	55.9	36.2	0
56.6	55.7	37	0
56.4	55.8	36.5	0
56.4	55.9	36.2	0
56	55.5	36.2	0
56	55.7	35.9	0
56.5	56.2	36	0
56.3	55.9	36.3	0
56.7	55.8	36.4	0
55.9	56	36	0
55.4	55.8	36.1	0
57.3	56.3	36.7	0
57.8	57.3	37.5	0
55.6	55.1	35.4	0
56.6	56.4	36.9	0
56.9	56.5	35.1	0
55.6	55.8	35	0
55.8	55.6	36.1	0
55.8	55.2	36.8	0
56.7	56.2	36.9	0
55.7	55.9	34.9	0
56.5	56.4	36.6	0
55	55	36.7	0
56.3	56.1	35.1	0
55.7	55.4	36.4	0
56.6	56.3	35.6	0
55.9	55.5	35.1	0
56	56.5	34.9	0
56.4	56	36	0
56.8	56.3	36.8	0
55.8	55.8	34.3	0
56.1	55.8	36.3	0
55.3	55.7	34.5	0
57	56.9	36.7	0
55.4	55.2	35.6	0
56.9	56.3	37.3	0
58	57.7	38.1	0
55.6	55.5	36.3	0
55.8	55.6	37.4	0
56.1	55.8	34.8	0
56.8	56.1	36.5	0
56.8	56.1	35.7	0
55.4	55.2	36.4	0
56	55.3	37.1	0
55.7	55.4	36	0
56.7	56.1	36.5	0
56.6	55.8	36.4	0
56.8	56.6	37.2	0
55	54.7	35	0
56.2	55.9	36.3	0
56.7	56.1	37	0
55.5	55.1	35.2	0
56.6	56.5	37.2	0
55.5	55.3	35.7	0
56.8	56.8	37.5	0
55.3	55.4	35.4	0
56.2	55.7	35.8	0
56.5	56.4	35.4	0
56.2	55.9	36.5	0
56.3	56.3	36.4	0
55.6	55.6	35	0
56.8	56.3	37.1	0
56.4	56.6	37	0
55	54.7	35.5	0
56.1	55.5	36.2	0
55.2	55.1	35.9	0
55.9	55.5	36.9	0
55.7	55.8	34.6	0
56.2	56.2	36.1	0
57.3	56.8	35.7	0
56.6	56	37	0
56.9	56.1	36.4	0
55.8	56.2	36	0
56	55.9	36.4	0
55	54.7	35.4	0
