# Supplementary material for: Conformal in-ear bioelectronics for visual and auditory brain-computer interfaces
Source: Nat Commun. 2023 Jul 14;14:4213. doi: 10.1038/s41467-023-39814-6 (PMC10349124; doi:10.1038/s41467-023-39814-6)
Supplement: Supplementary file 11 — Source Data [file 41467_2023_39814_MOESM11_ESM.zip › Source Data/Figure 2d.xlsx]

## Sheet: Sheet1
Time (s)	Radius (mm)
0	1.82617
5	1.82617
10	1.82617
15	1.82375
20	1.83342
25	1.84714
30	1.85682
35	1.85248
40	1.86016
45	1.86892
50	1.88513
55	1.89529
60	1.90235
65	1.90607
70	1.91385
75	1.92171
80	1.92311
85	1.9232
90	1.93039
95	1.94128
100	1.94789
105	1.95042
110	1.95604
115	1.95903
120	1.95994
125	1.96361
130	1.96258
135	1.96418
140	1.98113
145	2.14503
150	2.73403
155	2.73403
160	2.73402
165	2.73402
170	2.73402
175	2.73402
180	2.73402
185	2.73402
190	2.73402
195	2.73402
200	2.73402
205	2.73402
210	2.73402
215	2.73402
220	2.73402
225	2.73402
230	2.73402
235	2.73402
240	2.73402
