# Supplementary material for: Conformal in-ear bioelectronics for visual and auditory brain-computer interfaces
Source: Nat Commun. 2023 Jul 14;14:4213. doi: 10.1038/s41467-023-39814-6 (PMC10349124; doi:10.1038/s41467-023-39814-6)
Supplement: Supplementary file 11 — Source Data [file 41467_2023_39814_MOESM11_ESM.zip › Source Data/Figure S1.xlsx]

## Sheet: DMA
Temperature (℃)	Storage Modulus (Mpa)-SpiralE	Temperature (℃)	Storage Modulus (Mpa)-SpiralE	Temperature (℃)	Storage Modulus (Mpa)-SpiralE
19.82	123.407	52.89	7.99731	22.51	110.957
22.48	122.627	51.88	8.51709	25.2	108.164
25.17	120.485	50.92	9.04303	27.74	102.641
27.81	117.129	49.94	9.64251	30.3	92.3168
30.34	112.596	50.07	9.99064	32.74	82.3675
32.77	106.693	47.33	11.2633	35.31	71.8461
35.35	98.5985	44.73	12.9236	37.72	61.6965
37.69	89.1125	42.26	14.7587	40.12	51.5954
40.15	79.4939	39.77	16.667	42.54	39.1557
42.56	70.3814	37.26	18.4656	45.05	21.0059
45.72	56.7404	34.78	20.2943	47.7	16.5974
47.58	50.5407	32.28	22.0538	50.24	12.8868
50.74	30.1532	29.78	23.8871	50.03	12.4547
52.59	24.713	27.28	27.0004	51.18	11.6421
55.07	0.44166	24.79	33.1512	52.17	10.7438
		22.32	68.0133	53.19	9.61346
		19.77	109.564
