# Supplementary material for: Conformal in-ear bioelectronics for visual and auditory brain-computer interfaces
Source: Nat Commun. 2023 Jul 14;14:4213. doi: 10.1038/s41467-023-39814-6 (PMC10349124; doi:10.1038/s41467-023-39814-6)
Supplement: Supplementary file 11 — Source Data [file 41467_2023_39814_MOESM11_ESM.zip › Source Data/Figure S11.xlsx]

## Sheet: Sheet1
Frequency (Hz)	Impedance (ohm)-channel 1	Impedance (ohm)-channel 2	Impedance (ohm)-channel 3	Impedance (ohm)-channel 4	Impedance (ohm)-channel 5	Impedance (ohm)-channel 1-gel	Impedance (ohm)-channel 2-gel	Impedance (ohm)-channel 3-gel	Impedance (ohm)-channel 4-gel	Impedance (ohm)-channel 5-gel
1	352396	365470	413299	543365	249081	37771.8	50451.6	39535.5	41927.9	58753.7
1.1149	345553	356874	401960	529732	245904	37456.2	49725.6	39200.4	41589.3	58082.2
1.2431	338477	348340	390836	515850	242521	37127.4	48978.5	38853.7	41238.3	57388.3
1.3859	331192	339886	379943	501777	238933	36785.9	48212.4	38495.8	40875.3	56673
1.5452	323703	331502	369261	487534	235131	36431.1	47427.3	38125.9	40499.4	55935.1
1.7228	316031	323199	358795	473172	231115	36063.1	46624.7	37744.2	40110.5	55175
1.9208	308196	314978	348540	458732	226886	35681.9	45806.1	37350.3	39708.5	54392.9
2.1416	300217	306841	338491	444257	222445	35287.3	44972.7	36944.1	39293	53588.6
2.3877	292122	298796	328650	429798	217798	34879.7	44126.6	36525.5	38864	52762.8
2.6621	283931	290841	319010	415393	212952	34458.9	43268.9	36094.3	38421.1	51915.4
2.9681	275670	282979	309565	401082	207917	34025.2	42401.4	35650.3	37964.1	51046.7
3.3092	267368	275216	300317	386913	202706	33578.8	41526	35193.7	37492.9	50157.6
3.6895	259051	267551	291261	372921	197335	33120	40644.6	34724.2	37007.5	49248.4
4.1135	250744	259987	282392	359143	191823	32649.1	39758.7	34241.8	36507.6	48319.7
4.5863	242474	252526	273707	345609	186189	32166.5	38870.1	33746.4	35993.1	47372.3
5.1134	234268	245171	265204	332354	180456	31672.5	37980.6	33238.3	35464.1	46407
5.7011	226149	237922	256878	319402	174650	31167.7	37091.9	32717.3	34920.5	45424.9
6.3563	218140	230783	248728	306778	168795	30652.5	36205.5	32183.7	34362.4	44427
7.0868	210263	223754	240750	294500	162917	30127.6	35322.8	31637.5	33789.9	43414.5
7.9013	202535	216836	232940	282584	157042	29593.3	34445.2	31079	33203.1	42388.4
8.8094	194974	210031	225296	271042	151197	29050.4	33573.8	30508.3	32602.3	41350.2
9.8218	187596	203340	217815	259883	145406	28499.4	32709.7	29925.9	31987.6	40301.4
10.951	180410	196763	210491	249110	139691	27940.6	31853.5	29331.7	31359.1	39243
12.209	173433	190306	203330	238736	134079	27375.3	31006.8	28726.9	30718	38177.6
13.612	166666	183964	196321	228749	128584	26803.4	30169.2	28111.2	30064	37105.9
15.177	160113	177737	189461	219146	123222	26225.3	29340.9	27485.1	29397.5	36029.3
16.921	153784	171632	182754	209931	118013	25642.2	28523.1	26849.7	28719.7	34950.6
18.866	147676	165644	176193	201087	112964	25054	27715.2	26205.1	28030.7	33870.5
21.034	141791	159777	169778	192612	108089	24461.6	26917.4	25552.4	27331.7	32791.7
23.452	136123	154028	163505	184488	103390	23865	26129.3	24891.8	26623	31715
26.147	130673	148402	157375	176710	98874.8	23264.9	25351	24224.8	25906.1	30643.1
29.152	125432	142896	151384	169260	94543.6	22661.5	24581.9	23551.7	25181.5	29577.3
32.502	120396	137512	145533	162125	90396.8	22055.3	23821.6	22873.8	24450.5	28519.4
36.238	115556	132248	139816	155287	86430.5	21446.2	23069.6	22191.6	23713.9	27470.8
40.402	110905	127108	134237	148735	82643.1	20834.9	22325.7	21506.6	22973.3	26433.9
45.046	106432	122087	128790	142450	79026.8	20221.4	21589.1	20819.5	22229.5	25409.4
50.223	102129	117189	123478	136418	75576.6	19606.3	20859.7	20131.6	21484.1	24399.5
55.995	97987.8	112414	118298	130622	72284.3	18989.8	20137.2	19444	20738.4	23405.5
62.43	93997	107760	113251	125048	69141.6	18372.3	19421.3	18757.9	19993.8	22428.7
69.605	90147.2	103228	108334	119680	66139.3	17754.2	18711.8	18074.5	19251.5	21470.3
77.605	86428.8	98817	103549	114505	63268.5	17136	18008.8	17394.9	18513.2	20531.6
86.524	82833	94528.2	98893.9	109508	60520.2	16518.3	17312.5	16720.4	17780.2	19613.7
96.468	79351.2	90360.6	94369.3	104679	57885.2	15901.9	16623.3	16052.2	17054	18717.6
107.56	75973.9	86312.3	89972.8	100003	55353.7	15287.2	15941.2	15391.2	16335.6	17843.8
119.92	72697.1	82386.8	85708.6	95474.9	52920.1	14675.8	15267.7	14739.3	15627.3	16994
133.7	69512.6	78581.4	81574.1	91084.1	50575.3	14068.4	14603.1	14097.2	14929.9	16168.2
149.06	66415.6	74896.3	77569.8	86823.7	48312.9	13466	13948.4	13466.2	14244.9	15367.3
166.2	63398.2	71326.9	73691.3	82683.4	46124.5	12869.4	13304	12846.6	13572.9	14590.8
185.3	60461.2	67877.6	69943.8	78664.4	44008	12280.5	12671.8	12240.3	12915.8	13840.3
206.59	57600.8	64546.1	66325.6	74761.8	41958.3	11700.5	12052.7	11648	12274.6	13115.6
230.34	54813.4	61329.1	62833.4	70970.6	39970.3	11130.2	11447.4	11070.2	11649.8	12416.4
256.81	52100.6	58228.4	59470	67293.1	38043.2	10571.5	10857.6	10508.2	11042.8	11743.4
286.32	49461.6	55241.7	56233.4	63728	36174.4	10025.5	10284.1	9962.36	10454.1	11096.4
319.23	46896.1	52366.8	53121.6	60274.7	34362.2	9493.16	9727.66	9433.25	9884.36	10475
355.92	44406.2	49603.3	50134.7	56935.6	32606.4	8975.86	9189.47	8921.51	9334.2	9879.24
396.82	41993.6	46949.6	47271.7	53712.3	30907	8474.66	8670.29	8427.62	8804.13	9308.94
442.43	39659.1	44403.3	44529.8	50605.2	29263.4	7990.27	8170.56	7951.72	8294.27	8763.55
493.28	37405.1	41963	41908.2	47616.7	27676.5	7523.59	7690.9	7494.15	7804.98	8242.8
549.97	35233.4	39626.8	39405	44748.3	26146.7	7075.23	7231.65	7055.08	7336.36	7746.27
613.18	33145.2	37392.4	37017.6	42000.7	24674.2	6645.58	6792.95	6634.49	6888.35	7273.38
683.65	31142.1	35257.9	34744.2	39374.8	23259.8	6235	6374.89	6232.42	6460.91	6823.66
762.22	29224.9	33220.8	32581.9	36870.5	21903.6	5843.61	5977.34	5848.72	6053.84	6396.49
849.82	27394.1	31278.7	30528.2	34487.4	20605.7	5471.41	5600.12	5483.2	5666.86	5991.26
947.49	25649.6	29429.1	28580.1	32224.5	19366	5118.28	5242.87	5135.63	5299.62	5607.31
1056.4	23990.9	27669.2	26734.3	30079.8	18184	4783.94	4905.14	4805.64	4951.68	5243.95
1177.8	22417.6	25997.1	24988.4	28052.2	17059.6	4468.15	4586.55	4492.98	4622.7	4900.62
1313.2	20927.6	24409.1	23338.1	26137.6	15991.2	4170.3	4286.33	4197.07	4311.97	4576.42
1464.1	19520.3	22903.6	21781.3	24334.6	14978.7	3890.07	4004.08	3917.66	4019.17	4270.9
1632.4	18192.6	21476.8	20313.3	22638.2	14020	3626.69	3738.9	3654.05	3743.48	3983.1
1820	16942.8	20126.5	18931.5	21045.6	13114.1	3379.67	3490.25	3405.87	3484.43	3712.49
2029.1	15768.4	18850	17632.4	19552.8	12259.6	3148.35	3257.38	3172.57	3241.39	3458.34
2262.3	14665.8	17643.7	16411.7	18154.7	11454.1	2931.89	3039.44	2953.44	3013.56	3219.8
2522.3	13632.5	16505.1	15266.1	16847.4	10696	2729.67	2835.74	2748	2800.35	2996.26
2812.2	12665.3	15431.4	14192.3	15626.4	9983.41	2540.97	2645.55	2555.64	2601.08	2787.01
3135.4	11761.2	14419.9	13186.7	14487.4	9314.43	2365.1	2468.16	2375.8	2415.11	2591.39
3495.8	10916.8	13467.7	12245.8	13425.8	8686.91	2201.33	2302.82	2207.87	2241.76	2408.72
3897.5	10129.4	12572.4	11366.7	12437.7	8099.12	2049.04	2148.92	2051.33	2080.45	2238.41
4345.5	9395.44	11730.7	10545.5	11518.2	7548.71	1907.48	2005.7	1905.53	1930.44	2079.75
4844.9	8712.14	10940.6	9779.43	10663.7	7033.98	1776.06	1872.58	1769.96	1791.2	1932.21
5401.7	8076.41	10199.3	9065.25	9870.01	6552.88	1654.15	1748.92	1644.08	1662.1	1795.15
6022.5	7485.36	9504.23	8399.97	9133.25	6103.53	1541.14	1634.13	1527.33	1542.56	1668.02
6714.7	6936.2	8853.02	7780.68	8449.73	5684.09	1436.47	1527.65	1419.2	1432.02	1550.26
7486.4	6426.34	8243.42	7204.71	7816.03	5292.85	1339.6	1428.96	1319.22	1329.95	1441.36
8346.8	5953.19	7673.1	6669.35	7228.78	4928.09	1250.02	1337.54	1226.9	1235.83	1340.81
9306.1	5514.33	7139.88	6172.06	6684.81	4588.2	1167.25	1252.93	1141.77	1149.18	1248.12
10376	5107.36	6641.52	5710.31	6181	4271.52	1090.8	1174.64	1063.39	1069.49	1162.81
11568	4730.5	6176.52	5282.25	5715.04	3976.92	1020.32	1102.34	991.397	996.417	1084.51
12898	4381.15	5742.24	4885.07	5283.6	3702.54	955.298	1035.52	925.298	929.409	1012.69
14380	4057.86	5337.44	4517.24	4884.79	3447.45	895.447	973.888	864.795	868.16	947.031
16033	3758.49	4959.95	4176.45	4515.87	3210.14	840.349	917.041	809.463	812.22	887.077
17875	3481.61	4608.45	3861.16	4175.03	2989.65	789.717	864.697	759.001	761.276	832.505
19930	3225.31	4280.93	3569.27	3859.83	2784.61	743.182	816.486	713.02	714.919	782.89
22220	2988.42	3976.27	3299.49	3568.75	2594.22	700.504	772.174	671.254	672.87	737.938
24774	2769.33	3692.76	3050.06	3299.78	2417.34	661.371	731.45	633.361	634.774	697.271
27621	2566.86	3429.2	2819.67	3051.42	2253.13	625.546	694.078	599.069	600.348	660.583
30796	2379.73	3184.19	2606.86	2822.04	2100.68	592.771	659.804	568.082	569.285	627.541
34335	2206.89	2956.63	2410.5	2610.33	1959.24	562.836	628.416	540.15	541.324	597.854
38281	2047.26	2745.32	2229.32	2414.9	1828.01	535.519	599.694	515.004	516.19	571.216
42681	1899.84	2549.16	2062.23	2234.52	1706.29	510.618	573.436	492.399	493.628	547.342
47586	1763.78	2367.19	1908.23	2068.11	1593.45	487.953	549.462	472.108	473.404	525.968
53055	1638.21	2198.42	1766.36	1914.58	1488.86	467.344	527.591	453.905	455.287	506.828
59152	1522.38	2041.97	1635.72	1772.98	1391.95	448.628	507.661	437.583	439.064	489.682
65951	1415.53	1896.98	1515.47	1642.38	1302.16	431.645	489.512	422.942	424.53	474.297
73530	1317.03	1762.69	1404.87	1521.98	1219.03	416.257	473.005	409.804	411.504	460.466
81981	1226.24	1638.35	1303.18	1410.98	1142.08	402.325	458	397.995	399.808	447.987
91403	1142.6	1523.27	1209.75	1308.69	1070.88	389.723	444.372	387.361	389.284	436.683
101910	1065.55	1416.79	1123.95	1214.41	1005.01	378.332	432	377.754	379.785	426.39
113620	994.667	1318.37	1045.26	1127.61	944.146	368.048	420.782	369.05	371.183	416.966
126680	929.428	1227.38	973.087	1047.65	887.888	358.763	410.607	361.125	363.354	408.272
141240	869.445	1143.32	906.975	974.038	835.935	350.387	401.385	353.875	356.193	400.197
157470	814.333	1065.73	846.476	906.311	787.993	342.835	393.031	347.207	349.605	392.639
175570	763.707	994.101	791.14	843.992	743.756	336.024	385.46	341.033	343.503	385.504
195750	717.247	928.044	740.593	786.689	702.977	329.885	378.602	335.279	337.813	378.717
218240	674.66	867.182	694.49	734.044	665.424	324.352	372.391	329.882	332.472	372.213
243320	635.628	811.108	652.461	685.671	630.845	319.362	366.762	324.781	327.418	365.93
271290	599.887	759.481	614.194	641.25	599.026	314.861	361.66	319.924	322.601	359.819
302470	567.202	712.005	579.414	600.5	569.783	310.802	357.035	315.271	317.978	353.84
337230	537.34	668.379	547.844	563.142	542.927	307.138	352.842	310.781	313.511	347.958
375990	510.077	628.317	519.222	528.912	518.277	303.831	349.037	306.42	309.167	342.144
419200	485.22	591.57	493.317	497.58	495.676	300.843	345.583	302.162	304.917	336.375
467380	462.576	557.891	469.9	468.921	474.966	298.142	342.447	297.98	300.736	330.631
521090	441.975	527.062	448.768	442.738	456.01	295.699	339.597	293.855	296.605	324.898
580980	423.248	498.867	429.72	418.833	438.667	293.488	337.006	289.767	292.504	319.163
647760	406.242	473.11	412.575	397.032	422.814	291.485	334.648	285.7	288.419	313.419
722200	390.82	449.615	397.166	377.177	408.337	289.669	332.502	281.645	284.337	307.662
805200	376.845	428.204	383.33	359.109	395.123	288.022	330.547	277.588	280.248	301.886
897740	364.192	408.717	370.92	342.688	383.069	286.527	328.765	273.521	276.143	296.091
1000900	352.748	391.005	359.799	327.781	372.082	285.169	327.139	269.437	272.016	290.278
