# Supplementary material for: Conformal in-ear bioelectronics for visual and auditory brain-computer interfaces
Source: Nat Commun. 2023 Jul 14;14:4213. doi: 10.1038/s41467-023-39814-6 (PMC10349124; doi:10.1038/s41467-023-39814-6)
Supplement: Supplementary file 11 — Source Data [file 41467_2023_39814_MOESM11_ESM.zip › Source Data/Figure S3a.xlsx]

## Sheet: DSC
Temperature (℃)	Heat Flow-SMP1		Temperature (℃)	Heat Flow-SMP2
0.61988	0.32586		0.6932	0.91935
0.62697	0.30286		0.69917	0.88829
0.63527	0.2807		0.70693	0.85772
0.64425	0.26136		0.71616	0.82771
0.65441	0.24239		0.72487	0.79816
0.66588	0.22021		0.73592	0.76957
0.67955	0.19888		0.7472	0.73988
0.69273	0.17893		0.75884	0.71061
0.70724	0.1594		0.77238	0.68159
0.72109	0.14571		0.78668	0.65422
0.73702	0.12876		0.80143	0.62723
0.75264	0.10898		0.81705	0.59821
0.77022	0.09179		0.83246	0.57179
0.78992	0.0749		0.84868	0.54525
0.8075	0.05815		0.86747	0.51991
0.82589	0.04621		0.88495	0.49544
0.84563	0.03217		0.90315	0.47038
0.86622	0.01417		0.92296	0.44514
0.88726	0.000131926		0.942	0.42203
0.90867	-0.01454		0.96197	0.40072
0.93002	-0.02822		0.9821	0.37856
0.95247	-0.03983		1.00426	0.35749
0.97533	-0.05087		1.02497	0.33797
0.99825	-0.06341		1.04836	0.31702
1.02201	-0.07446		1.07116	0.29891
1.04616	-0.08457		1.09281	0.2806
1.07039	-0.09497		1.11591	0.26015
1.09597	-0.10876		1.14084	0.24004
1.12151	-0.11863		1.16532	0.22188
1.14759	-0.12926		1.19077	0.20288
1.17346	-0.13922		1.21506	0.18895
1.19937	-0.14696		1.23986	0.17664
1.22471	-0.15374		1.26605	0.16109
1.25294	-0.16185		1.29177	0.14507
1.28002	-0.17028		1.31683	0.12903
1.3076	-0.17739		1.34441	0.11355
1.33524	-0.18405		1.37101	0.09968
1.36299	-0.19212		1.39722	0.08832
1.39055	-0.19781		1.42548	0.07424
1.4203	-0.20073		1.45213	0.05974
1.44766	-0.20841		1.48013	0.0462
1.47645	-0.21503		1.50819	0.0325
1.50605	-0.22455		1.53656	0.02371
1.53573	-0.23054		1.56559	0.01492
1.56553	-0.23406		1.59352	0.00588
1.59477	-0.23734		1.62174	-0.00618
1.62353	-0.24243		1.65115	-0.01955
1.65293	-0.24977		1.67996	-0.02998
1.68285	-0.25263		1.70922	-0.03944
1.71307	-0.25748		1.73795	-0.04718
1.74232	-0.26186		1.76779	-0.05623
1.77378	-0.26527		1.79697	-0.06524
1.80406	-0.26885		1.82625	-0.07538
1.83408	-0.27443		1.85671	-0.08241
1.86517	-0.27884		1.88599	-0.08915
1.89554	-0.28149		1.91655	-0.09811
1.92765	-0.28476		1.94612	-0.10652
1.95797	-0.28918		1.97725	-0.11501
1.98943	-0.29203		2.00759	-0.12438
2.02065	-0.29487		2.03782	-0.12807
2.05119	-0.29676		2.06856	-0.13523
2.08242	-0.29885		2.09871	-0.14102
2.11183	-0.30193		2.12857	-0.149
2.14439	-0.30572		2.15831	-0.15415
2.17589	-0.30904		2.19046	-0.16101
2.20734	-0.31108		2.22141	-0.16694
2.23887	-0.31379		2.25246	-0.17183
2.26985	-0.31611		2.28352	-0.1789
2.30261	-0.31812		2.31454	-0.18472
2.33335	-0.31996		2.34641	-0.18907
2.36477	-0.32077		2.37739	-0.19287
2.39768	-0.3224		2.40847	-0.19779
2.42893	-0.3244		2.44006	-0.20352
2.46095	-0.32705		2.47058	-0.20942
2.49209	-0.32992		2.5015	-0.21531
2.52543	-0.33193		2.53322	-0.22012
2.55624	-0.33287		2.56547	-0.22425
2.58903	-0.33384		2.59709	-0.22845
2.61979	-0.33499		2.62881	-0.22974
2.65218	-0.33647		2.66065	-0.23444
2.68472	-0.33775		2.69214	-0.23838
2.71628	-0.33918		2.72366	-0.24143
2.74898	-0.34022		2.75592	-0.24506
2.781	-0.34175		2.78749	-0.24932
2.81296	-0.34338		2.81935	-0.25244
2.84547	-0.34507		2.85171	-0.25589
2.87721	-0.34678		2.88221	-0.25878
2.91014	-0.3478		2.91365	-0.26169
2.94236	-0.34865		2.94583	-0.26619
2.97383	-0.34985		2.97855	-0.27123
3.00708	-0.35106		3.01052	-0.2738
3.03978	-0.35247		3.04293	-0.27571
3.07253	-0.35381		3.07445	-0.27785
3.10428	-0.35502		3.10737	-0.28156
3.13603	-0.35616		3.13918	-0.28423
3.16814	-0.35698		3.1718	-0.28668
3.20014	-0.35777		3.20288	-0.28737
3.23194	-0.35821		3.23551	-0.28838
3.2649	-0.35851		3.26692	-0.29282
3.29786	-0.35943		3.29926	-0.2977
3.33047	-0.36057		3.33187	-0.30086
3.36322	-0.36166		3.3643	-0.30324
3.39603	-0.36264		3.39642	-0.30384
3.42889	-0.3635		3.42871	-0.30456
3.46027	-0.36411		3.46032	-0.30669
3.49398	-0.36477		3.49218	-0.30929
3.5259	-0.36516		3.52541	-0.31215
3.55787	-0.36544		3.55746	-0.31436
3.59039	-0.36586		3.59082	-0.31595
3.62391	-0.36671		3.62316	-0.31691
3.65593	-0.36744		3.655	-0.31783
3.68812	-0.36784		3.68621	-0.31951
3.72041	-0.36807		3.71984	-0.32205
3.75181	-0.36841		3.7514	-0.32497
3.78517	-0.36897		3.78432	-0.32705
3.81874	-0.37027		3.81728	-0.32854
3.85079	-0.37112		3.84886	-0.32954
3.88453	-0.37164		3.88198	-0.33078
3.91573	-0.37198		3.91404	-0.33274
3.94924	-0.37222		3.9464	-0.33453
3.98171	-0.37258		3.97888	-0.33593
4.01457	-0.37298		4.01141	-0.33691
4.04707	-0.37321		4.04385	-0.33759
4.07857	-0.37342		4.07584	-0.33857
4.11186	-0.37378		4.10858	-0.34004
4.14398	-0.37447		4.14165	-0.34176
4.177	-0.37523		4.17436	-0.34333
4.21018	-0.37571		4.20712	-0.34467
4.24268	-0.37605		4.23965	-0.34623
4.2747	-0.37627		4.27096	-0.34771
4.30807	-0.37651		4.30426	-0.34952
4.34056	-0.37684		4.33666	-0.35118
4.37346	-0.37708		4.36954	-0.3525
4.40585	-0.37743		4.40243	-0.35338
4.43862	-0.37787		4.43513	-0.35399
4.47111	-0.37847		4.4671	-0.35493
4.50418	-0.37912		4.49999	-0.35597
4.5368	-0.37981		4.53303	-0.35726
4.56896	-0.38042		4.56559	-0.35878
4.60263	-0.38076		4.59832	-0.35995
4.63427	-0.38105		4.63126	-0.36117
4.66636	-0.38135		4.66327	-0.36193
4.70108	-0.38183		4.69523	-0.36263
4.73412	-0.38209		4.72871	-0.36308
4.76591	-0.38235		4.76101	-0.36369
4.79897	-0.38275		4.79378	-0.36479
4.83199	-0.38318		4.82753	-0.36604
4.86391	-0.38349		4.8602	-0.36732
4.89674	-0.38377		4.8917	-0.36814
4.92976	-0.38406		4.92471	-0.36841
4.96263	-0.38435		4.95703	-0.36873
4.99602	-0.3847		4.99063	-0.36965
5.02846	-0.38503		5.0225	-0.37088
5.06028	-0.38532		5.05615	-0.37211
5.09202	-0.38559		5.08692	-0.37271
5.12535	-0.38587		5.12002	-0.37295
5.15803	-0.38615		5.15189	-0.37336
5.19167	-0.38649		5.18482	-0.37418
5.22473	-0.38675		5.21917	-0.37525
5.25758	-0.38701		5.25174	-0.37658
5.28944	-0.38728		5.28368	-0.37709
5.32222	-0.38764		5.31725	-0.37759
5.35575	-0.38833		5.35063	-0.37834
5.3887	-0.3891		5.3832	-0.37912
5.42133	-0.38961		5.4159	-0.37988
5.45453	-0.39		5.4492	-0.38044
5.48792	-0.39033		5.48153	-0.38105
5.52013	-0.39066		5.5137	-0.38187
5.55181	-0.39091		5.5458	-0.3823
5.58534	-0.39115		5.57882	-0.38263
5.61814	-0.39143		5.6126	-0.38292
5.65122	-0.39178		5.64501	-0.38339
5.68478	-0.3924		5.67814	-0.38412
5.71766	-0.39294		5.71072	-0.38489
5.74988	-0.3933		5.74379	-0.3854
5.78258	-0.3936		5.77603	-0.38571
5.81568	-0.39391		5.80947	-0.38604
5.84817	-0.39422		5.84232	-0.38633
5.88113	-0.39463		5.87513	-0.38665
5.91371	-0.39515		5.90771	-0.38711
5.94774	-0.39548		5.94197	-0.38796
5.98068	-0.39579		5.97326	-0.38887
6.01332	-0.39606		6.00614	-0.38974
6.04559	-0.39635		6.03991	-0.39034
6.07792	-0.39666		6.07296	-0.39122
6.11141	-0.39695		6.1052	-0.39228
6.14497	-0.39725		6.13739	-0.39291
6.1779	-0.39755		6.17189	-0.39334
6.21031	-0.39792		6.20495	-0.39359
6.24372	-0.39838		6.23749	-0.39394
6.27669	-0.39873		6.26991	-0.39457
6.30906	-0.39905		6.30289	-0.39504
6.34254	-0.39936		6.33602	-0.39545
6.37478	-0.39966		6.36808	-0.39569
6.40841	-0.39998		6.40109	-0.3959
6.44165	-0.40031		6.43479	-0.3962
6.47501	-0.40065		6.46762	-0.39661
6.50687	-0.401		6.50018	-0.39704
6.53939	-0.40132		6.53281	-0.39744
6.57291	-0.40165		6.56614	-0.39775
6.60551	-0.40197		6.59865	-0.39801
6.63859	-0.40225		6.63167	-0.39828
6.67233	-0.40252		6.66493	-0.39854
6.70557	-0.40281		6.69766	-0.3989
6.73839	-0.40313		6.73049	-0.39939
6.77181	-0.40346		6.76335	-0.40006
6.8037	-0.40385		6.79616	-0.40101
6.83603	-0.40418		6.82964	-0.40165
6.87073	-0.4045		6.8625	-0.40201
6.90308	-0.40483		6.89497	-0.40228
6.93618	-0.40515		6.92651	-0.40273
6.96813	-0.40547		6.95992	-0.40306
7.00192	-0.40577		6.99404	-0.4034
7.0348	-0.40606		7.02723	-0.40371
7.06754	-0.40634		7.06067	-0.404
7.1006	-0.40662		7.09418	-0.40428
7.13412	-0.40692		7.12444	-0.40454
7.16552	-0.40721		7.15892	-0.40481
7.19854	-0.40752		7.19171	-0.40526
7.23161	-0.40782		7.22494	-0.40582
7.26485	-0.40813		7.25788	-0.4064
7.29883	-0.40845		7.29072	-0.40687
7.33256	-0.40877		7.32437	-0.40722
7.36495	-0.40906		7.35681	-0.4075
7.39799	-0.40935		7.39041	-0.40781
7.43089	-0.40965		7.42265	-0.40811
7.46436	-0.40996		7.45493	-0.40845
7.49666	-0.41027		7.48849	-0.40902
7.52958	-0.41058		7.52225	-0.40985
7.56232	-0.41098		7.55439	-0.41037
7.59605	-0.41137		7.58811	-0.41066
7.62856	-0.41174		7.6209	-0.41102
7.66167	-0.41206		7.65366	-0.41148
7.69499	-0.41232		7.68704	-0.41186
7.7289	-0.41261		7.72025	-0.41229
7.76135	-0.41293		7.75305	-0.41259
7.79536	-0.41326		7.78645	-0.41295
7.82866	-0.41358		7.81897	-0.41327
7.86039	-0.41388		7.85309	-0.4136
7.8941	-0.41415		7.88529	-0.41406
7.92773	-0.41447		7.9178	-0.4144
7.95903	-0.41479		7.95133	-0.41475
7.99382	-0.41507		7.98439	-0.41504
8.02606	-0.41536		8.0171	-0.41532
8.05843	-0.41561		8.05022	-0.41563
8.09167	-0.41588		8.08332	-0.41593
8.12406	-0.41616		8.11669	-0.4162
8.15829	-0.41647		8.14915	-0.41649
8.19051	-0.41676		8.18231	-0.41678
8.22554	-0.41704		8.21624	-0.41727
8.25777	-0.4173		8.24919	-0.41795
8.29029	-0.41761		8.28333	-0.41837
8.32341	-0.41799		8.31628	-0.41872
8.35643	-0.41838		8.34797	-0.41903
8.39019	-0.41868		8.38105	-0.41931
8.42393	-0.41898		8.41415	-0.41958
8.45593	-0.41929		8.44678	-0.41987
8.48912	-0.41963		8.48114	-0.42017
8.52211	-0.41994		8.51483	-0.42047
8.55638	-0.4202		8.54689	-0.4208
8.58891	-0.42043		8.57971	-0.42112
8.62261	-0.42068		8.61318	-0.42146
8.65505	-0.42108		8.64529	-0.42179
8.68669	-0.42157		8.67967	-0.4221
8.72048	-0.42188		8.71217	-0.4224
8.75432	-0.42216		8.74509	-0.42269
8.78652	-0.42244		8.77826	-0.42299
8.82097	-0.4227		8.81191	-0.42339
8.85266	-0.42296		8.84417	-0.42383
8.8868	-0.4232		8.87762	-0.42415
8.91953	-0.42347		8.91176	-0.42446
8.95329	-0.42375		8.9447	-0.42475
8.98726	-0.42404		8.97779	-0.42503
9.0197	-0.42431		9.01059	-0.42534
9.05306	-0.42459		9.04334	-0.42565
9.08633	-0.42484		9.07591	-0.42597
9.11919	-0.42511		9.10933	-0.42628
9.1518	-0.42535		9.14303	-0.42656
9.18519	-0.42558		9.17545	-0.42685
9.2177	-0.42583		9.20806	-0.42715
9.25045	-0.42607		9.24216	-0.42748
9.28436	-0.42632		9.27632	-0.42797
9.31767	-0.42661		9.30914	-0.42829
9.35084	-0.42689		9.34224	-0.42853
9.38473	-0.42718		9.37467	-0.4288
9.41643	-0.42749		9.40766	-0.42907
9.45048	-0.42779		9.4414	-0.42938
9.48341	-0.42806		9.47317	-0.42975
9.51787	-0.4283		9.50697	-0.43015
9.54934	-0.42851		9.53929	-0.43046
9.58283	-0.42872		9.5738	-0.43078
9.61546	-0.42898		9.60628	-0.43108
9.64887	-0.42928		9.63987	-0.43137
9.68281	-0.42955		9.67403	-0.43162
9.71622	-0.4298		9.70657	-0.43189
9.74879	-0.43003		9.73903	-0.43218
9.78092	-0.43026		9.77196	-0.4325
9.81496	-0.4305		9.80561	-0.43283
9.84821	-0.43071		9.83887	-0.4332
9.88246	-0.43092		9.87289	-0.4335
9.91452	-0.43117		9.90596	-0.43379
9.9483	-0.43142		9.93879	-0.4341
9.98131	-0.43167		9.97251	-0.43441
10.0152	-0.43193		10.0046	-0.43471
10.0475	-0.43218		10.038	-0.43502
10.0807	-0.43244		10.0709	-0.43528
10.114	-0.43267		10.1049	-0.43556
10.1469	-0.43291		10.137	-0.43584
10.1801	-0.43316		10.1701	-0.43615
10.2138	-0.43343		10.2032	-0.43647
10.2465	-0.43373		10.2376	-0.43677
10.2801	-0.43398		10.27	-0.437
10.3131	-0.43416		10.3035	-0.43721
10.345	-0.43434		10.3366	-0.43743
10.3789	-0.43453		10.3705	-0.43785
10.4132	-0.43476		10.4038	-0.43856
10.4464	-0.43502		10.4373	-0.43937
10.4791	-0.43525		10.4684	-0.43972
10.5124	-0.43548		10.502	-0.43997
10.5445	-0.43571		10.5352	-0.44025
10.5789	-0.43592		10.569	-0.44053
10.6128	-0.43614		10.6033	-0.44079
10.6447	-0.43636		10.6359	-0.44105
10.6785	-0.43661		10.6673	-0.44127
10.7111	-0.43686		10.7004	-0.44152
10.7447	-0.43714		10.7341	-0.44176
10.7783	-0.43739		10.7679	-0.44216
10.8116	-0.43758		10.8006	-0.44258
10.8448	-0.4378		10.8341	-0.44305
10.8782	-0.43804		10.8677	-0.44345
10.9114	-0.43826		10.902	-0.44371
10.9436	-0.43846		10.934	-0.44394
10.9763	-0.43864		10.9676	-0.44417
11.0106	-0.43878		11.0002	-0.44443
11.0436	-0.43896		11.0323	-0.44471
11.0768	-0.43917		11.0679	-0.445
11.1097	-0.43942		11.1002	-0.44528
11.1429	-0.43972		11.1333	-0.4455
11.177	-0.44		11.1671	-0.44573
11.2096	-0.44021		11.1988	-0.44597
11.2441	-0.44041		11.2332	-0.4462
11.2766	-0.4406		11.2667	-0.44646
11.3109	-0.44082		11.2991	-0.44674
11.3437	-0.44104		11.3335	-0.447
11.376	-0.44124		11.3669	-0.44726
11.4097	-0.44143		11.3994	-0.44754
11.4425	-0.44163		11.4318	-0.44781
11.4764	-0.44187		11.4663	-0.44807
11.5092	-0.44211		11.4996	-0.44831
11.5421	-0.44231		11.5329	-0.44855
11.5754	-0.44245		11.5653	-0.44882
11.6077	-0.4426		11.5976	-0.44918
11.6416	-0.4428		11.6317	-0.44944
11.6746	-0.44304		11.6654	-0.44967
11.7078	-0.44328		11.6976	-0.44987
11.7407	-0.44349		11.7319	-0.45008
11.7748	-0.44365		11.7654	-0.45033
11.8082	-0.4438		11.7978	-0.45059
11.8408	-0.44397		11.8308	-0.45083
11.8736	-0.44413		11.8633	-0.45109
11.9067	-0.44431		11.8966	-0.45134
11.9411	-0.44449		11.9308	-0.45157
11.9732	-0.44467		11.9637	-0.4518
12.0068	-0.44489		11.9964	-0.45202
12.0399	-0.44517		12.0306	-0.45226
12.0724	-0.44541		12.0641	-0.45257
12.1059	-0.4456		12.0969	-0.45293
12.1392	-0.44576		12.1311	-0.45326
12.1732	-0.44591		12.1633	-0.45362
12.2058	-0.44611		12.1971	-0.45389
12.2395	-0.44635		12.2306	-0.45413
12.2737	-0.44663		12.2634	-0.45436
12.3071	-0.44689		12.2963	-0.45459
12.3398	-0.44711		12.3297	-0.45483
12.3733	-0.44732		12.3635	-0.45507
12.4054	-0.44752		12.3969	-0.45531
12.4392	-0.44771		12.4304	-0.45555
12.4734	-0.44788		12.4629	-0.45576
12.5067	-0.44801		12.4968	-0.45596
12.539	-0.44812		12.5292	-0.4562
12.5717	-0.44827		12.5626	-0.45643
12.6055	-0.44845		12.596	-0.45666
12.6386	-0.44866		12.6298	-0.45693
12.6722	-0.44887		12.6626	-0.45717
12.7056	-0.44901		12.697	-0.4574
12.7389	-0.44915		12.7296	-0.45763
12.7713	-0.44932		12.7627	-0.45785
12.805	-0.44953		12.7957	-0.45806
12.8385	-0.44976		12.8296	-0.45828
12.8716	-0.44996		12.8616	-0.4585
12.9066	-0.45012		12.8949	-0.45874
12.9383	-0.45024		12.9291	-0.45896
12.9719	-0.45037		12.9625	-0.4592
13.0042	-0.45057		12.9951	-0.45943
13.0378	-0.45079		13.0284	-0.45966
13.0712	-0.45099		13.062	-0.4599
13.1049	-0.45118		13.0957	-0.46013
13.1388	-0.45137		13.1294	-0.46036
13.171	-0.45154		13.1625	-0.46063
13.2045	-0.45174		13.195	-0.4609
13.2373	-0.45192		13.2285	-0.46112
13.271	-0.45211		13.2616	-0.46133
13.3046	-0.45229		13.2944	-0.46154
13.3379	-0.45245		13.3277	-0.46176
13.3706	-0.4526		13.3612	-0.46201
13.404	-0.45275		13.395	-0.46224
13.4376	-0.45292		13.4281	-0.46246
13.4703	-0.45311		13.4606	-0.46266
13.5045	-0.45327		13.4938	-0.46285
13.5368	-0.45345		13.5279	-0.46306
13.5697	-0.45365		13.5604	-0.46331
13.6048	-0.45385		13.5943	-0.4636
13.6386	-0.45403		13.6283	-0.46388
13.6712	-0.45416		13.6615	-0.46411
13.7043	-0.45426		13.6946	-0.46431
13.7368	-0.45439		13.7278	-0.46451
13.7704	-0.45457		13.7614	-0.46474
13.8038	-0.45475		13.7939	-0.46498
13.8362	-0.4549		13.8277	-0.46521
13.8694	-0.45504		13.8618	-0.46544
13.9023	-0.4552		13.8945	-0.46567
13.9363	-0.45539		13.9281	-0.46593
13.9706	-0.45559		13.9605	-0.46617
14.0036	-0.45577		13.994	-0.46639
14.0374	-0.45591		14.0277	-0.46659
14.07	-0.45606		14.0602	-0.46678
14.1027	-0.45623		14.0939	-0.467
14.136	-0.45639		14.1272	-0.46724
14.1695	-0.45655		14.1613	-0.46745
14.2029	-0.45669		14.1948	-0.46768
14.2358	-0.4568		14.2278	-0.4679
14.2695	-0.4569		14.2614	-0.46814
14.3022	-0.45701		14.2936	-0.46839
14.3352	-0.45716		14.3278	-0.4686
14.3692	-0.45733		14.3606	-0.46877
14.4026	-0.45752		14.3931	-0.46894
14.436	-0.45771		14.4257	-0.46914
14.4704	-0.45787		14.4599	-0.46937
14.5038	-0.45805		14.4938	-0.46963
14.536	-0.45822		14.5282	-0.46988
14.569	-0.45838		14.5611	-0.47009
14.6017	-0.45852		14.593	-0.4703
14.6364	-0.45869		14.6268	-0.47052
14.6691	-0.45885		14.6596	-0.47075
14.7032	-0.45901		14.6942	-0.47099
14.7364	-0.45916		14.7268	-0.4712
14.7682	-0.45929		14.7601	-0.47138
14.8018	-0.4594		14.7931	-0.47158
14.8352	-0.45955		14.8258	-0.4718
14.8677	-0.45975		14.8606	-0.47207
14.9018	-0.45994		14.8926	-0.47235
14.9362	-0.46011		14.9266	-0.47256
14.9693	-0.46023		14.9602	-0.47272
15.0019	-0.46034		14.9921	-0.47287
15.035	-0.46048		15.0259	-0.47306
15.0676	-0.46064		15.06	-0.4733
15.1022	-0.46083		15.0921	-0.47354
15.1353	-0.46097		15.1261	-0.47376
15.1689	-0.4611		15.1595	-0.47395
15.2025	-0.46125		15.1926	-0.47415
15.2359	-0.46141		15.2264	-0.47444
15.2684	-0.46157		15.2591	-0.47479
15.3018	-0.46172		15.2925	-0.47509
15.3346	-0.46184		15.3257	-0.47532
15.3687	-0.46195		15.36	-0.47551
15.4022	-0.46207		15.3934	-0.47572
15.4349	-0.4622		15.4264	-0.47592
15.4678	-0.46234		15.4599	-0.47611
15.5017	-0.46251		15.4922	-0.47629
15.5349	-0.46269		15.5262	-0.47646
15.5697	-0.46287		15.5589	-0.47664
15.6023	-0.46303		15.5928	-0.47683
15.6352	-0.46317		15.6255	-0.47704
15.6684	-0.46332		15.6583	-0.47724
15.7026	-0.46346		15.6933	-0.47745
15.7356	-0.46359		15.7263	-0.47766
15.768	-0.4637		15.7597	-0.47789
15.8011	-0.4638		15.7928	-0.47813
15.8345	-0.46392		15.8262	-0.47836
15.8683	-0.46407		15.8597	-0.47857
15.9028	-0.46423		15.8936	-0.47878
15.9337	-0.46439		15.9263	-0.47897
15.9681	-0.46453		15.9588	-0.47919
16.0008	-0.46464		15.992	-0.4794
16.0336	-0.46474		16.0257	-0.47958
16.068	-0.46484		16.0587	-0.47973
16.1018	-0.46496		16.0916	-0.47989
16.1342	-0.46513		16.1257	-0.48009
16.1683	-0.46529		16.1594	-0.48033
16.2024	-0.46549		16.192	-0.48057
16.235	-0.46571		16.2252	-0.48079
16.269	-0.46586		16.259	-0.48099
16.3007	-0.46604		16.2914	-0.48116
16.3349	-0.46621		16.3255	-0.48136
16.3695	-0.46637		16.3587	-0.48155
16.4019	-0.46653		16.3921	-0.48178
16.4358	-0.46663		16.4259	-0.48201
16.4681	-0.46671		16.4594	-0.48224
16.5007	-0.46679		16.4917	-0.48246
16.5341	-0.46689		16.5252	-0.48268
16.5676	-0.46703		16.5588	-0.48291
16.6012	-0.4672		16.5931	-0.48312
16.6356	-0.46737		16.6263	-0.48334
16.6674	-0.46753		16.6584	-0.48356
16.7014	-0.46764		16.6919	-0.48378
16.7354	-0.46773		16.7247	-0.48401
16.7692	-0.46783		16.7587	-0.48423
16.802	-0.46792		16.7916	-0.48444
16.8348	-0.46803		16.8256	-0.48463
16.8672	-0.46812		16.8589	-0.48482
16.9004	-0.46825		16.8912	-0.48502
16.9336	-0.4684		16.9261	-0.48525
16.9687	-0.46855		16.9587	-0.48547
17.0017	-0.46869		16.9915	-0.48567
17.0348	-0.46883		17.0251	-0.48587
17.0683	-0.46896		17.058	-0.48608
17.1019	-0.46913		17.0919	-0.48628
17.1345	-0.46928		17.1254	-0.4865
17.1682	-0.4694		17.1581	-0.48671
17.2016	-0.46952		17.1909	-0.48693
17.2339	-0.46963		17.2253	-0.48729
17.2688	-0.46976		17.2586	-0.48777
17.3017	-0.46991		17.2923	-0.48811
17.3352	-0.47006		17.326	-0.48833
17.3678	-0.47019		17.3591	-0.48851
17.4016	-0.4703		17.3917	-0.48868
17.4343	-0.47042		17.4249	-0.48888
17.4681	-0.47058		17.4585	-0.48912
17.5018	-0.47076		17.4925	-0.48937
17.5345	-0.47092		17.5248	-0.48956
17.568	-0.47106		17.5573	-0.48972
17.6011	-0.47117		17.591	-0.4899
17.6354	-0.4713		17.6255	-0.49012
17.6682	-0.47142		17.6592	-0.49039
17.7017	-0.47153		17.6924	-0.49072
17.7341	-0.47166		17.7261	-0.49094
17.7684	-0.47177		17.7595	-0.49114
17.8017	-0.47185		17.7928	-0.49136
17.8343	-0.47196		17.8247	-0.49158
17.8678	-0.4721		17.859	-0.49178
17.9015	-0.47227		17.8917	-0.49195
17.9351	-0.47243		17.9251	-0.49212
17.9686	-0.47258		17.9578	-0.49229
18.0008	-0.4727		17.9919	-0.49258
18.0339	-0.47281		18.0252	-0.49283
18.0692	-0.47292		18.0592	-0.49306
18.1009	-0.47304		18.0912	-0.49326
18.1343	-0.47314		18.1253	-0.49344
18.1681	-0.47325		18.1588	-0.49364
18.2011	-0.47338		18.1927	-0.49387
18.2348	-0.4735		18.2253	-0.49413
18.2683	-0.47361		18.2561	-0.49436
18.3019	-0.4737		18.2905	-0.49456
18.3348	-0.47381		18.325	-0.49477
18.3678	-0.47393		18.358	-0.49498
18.4015	-0.47408		18.3922	-0.4952
18.4345	-0.47434		18.4256	-0.49546
18.4673	-0.4745		18.4576	-0.49569
18.5017	-0.47463		18.4913	-0.49591
18.5342	-0.47472		18.5246	-0.49613
18.5684	-0.47481		18.5581	-0.49634
18.6019	-0.47491		18.5923	-0.49656
18.6352	-0.47507		18.6259	-0.4968
18.6679	-0.47522		18.6586	-0.49702
18.702	-0.47538		18.6924	-0.49724
18.7359	-0.47552		18.7258	-0.49746
18.7688	-0.47565		18.7575	-0.4977
18.8023	-0.47576		18.7912	-0.49795
18.835	-0.47588		18.8243	-0.49822
18.8687	-0.47601		18.8583	-0.49846
18.9016	-0.47614		18.892	-0.49867
18.9342	-0.47627		18.925	-0.49887
18.9687	-0.47643		18.958	-0.49906
19.0027	-0.47658		18.9922	-0.49924
19.0362	-0.47672		19.0245	-0.49945
19.0679	-0.47684		19.0575	-0.49963
19.1014	-0.47692		19.0914	-0.49985
19.1343	-0.47702		19.1247	-0.50009
19.1678	-0.47714		19.1586	-0.50034
19.2024	-0.47728		19.191	-0.50058
19.2355	-0.47745		19.2241	-0.50082
19.2685	-0.47758		19.2579	-0.50105
19.3018	-0.47769		19.2914	-0.50128
19.3359	-0.47778		19.325	-0.50155
19.3685	-0.47784		19.3588	-0.50195
19.401	-0.4779		19.3925	-0.50224
19.4346	-0.47795		19.4254	-0.5025
19.4677	-0.47807		19.4581	-0.50268
19.5015	-0.47825		19.4907	-0.50284
19.5357	-0.4784		19.5239	-0.50305
19.5678	-0.47855		19.558	-0.50334
19.6005	-0.47871		19.5914	-0.50382
19.634	-0.47886		19.6256	-0.50408
19.6682	-0.47902		19.6581	-0.50434
19.7016	-0.47915		19.6908	-0.5046
19.735	-0.47926		19.7255	-0.50493
19.7684	-0.47935		19.759	-0.50525
19.8013	-0.47945		19.7918	-0.50547
19.8343	-0.47954		19.8252	-0.50565
19.8678	-0.47964		19.8579	-0.50586
19.9018	-0.47978		19.8918	-0.50612
19.9344	-0.47994		19.9249	-0.50646
19.9682	-0.48009		19.9578	-0.50685
20.0015	-0.48022		19.9912	-0.5071
20.0346	-0.48034		20.0258	-0.50734
20.0687	-0.48046		20.0585	-0.50755
20.1014	-0.48059		20.092	-0.50776
20.1342	-0.48074		20.1247	-0.50799
20.1682	-0.48086		20.1583	-0.50821
20.2007	-0.48096		20.1909	-0.50843
20.2347	-0.4811		20.2249	-0.50867
20.2685	-0.48124		20.2592	-0.50891
20.3029	-0.48138		20.2925	-0.50918
20.3356	-0.48154		20.3251	-0.50949
20.3689	-0.48166		20.3589	-0.50974
20.4026	-0.48176		20.3915	-0.50996
20.4354	-0.48185		20.4236	-0.51017
20.4688	-0.48192		20.4578	-0.51035
20.5015	-0.48199		20.4913	-0.51058
20.535	-0.48212		20.5238	-0.51088
20.5689	-0.4823		20.5583	-0.5113
20.6017	-0.48248		20.5911	-0.51159
20.6354	-0.48264		20.6256	-0.51187
20.669	-0.48277		20.6591	-0.51213
20.7028	-0.48289		20.6914	-0.51237
20.7351	-0.48301		20.7255	-0.51261
20.7679	-0.48312		20.7582	-0.51284
20.8033	-0.48323		20.7914	-0.51309
20.8365	-0.48336		20.8245	-0.51347
20.8691	-0.48349		20.8589	-0.51379
20.9029	-0.48364		20.8928	-0.51406
20.935	-0.48378		20.9254	-0.51431
20.9685	-0.48387		20.959	-0.51454
21.0019	-0.48398		20.9918	-0.51477
21.0364	-0.48409		21.0249	-0.51504
21.0696	-0.48422		21.0583	-0.51532
21.1027	-0.48435		21.0919	-0.5156
21.1357	-0.4845		21.1261	-0.51587
21.1687	-0.48464		21.159	-0.51608
21.2027	-0.48476		21.1921	-0.51627
21.2353	-0.48487		21.2255	-0.51647
21.269	-0.48496		21.2578	-0.51671
21.3038	-0.48507		21.2922	-0.51719
21.3352	-0.48521		21.3258	-0.51764
21.3691	-0.48533		21.3594	-0.51792
21.4033	-0.48545		21.3924	-0.51819
21.4354	-0.48555		21.4251	-0.51844
21.4686	-0.48566		21.458	-0.5187
21.5021	-0.48577		21.4911	-0.51897
21.5352	-0.48588		21.5239	-0.51923
21.5688	-0.48601		21.5586	-0.5195
21.6018	-0.48616		21.5918	-0.51979
21.6359	-0.48632		21.6258	-0.52005
21.6706	-0.48645		21.6586	-0.5203
21.702	-0.48654		21.6903	-0.52052
21.7352	-0.48663		21.7234	-0.52076
21.7693	-0.48678		21.7582	-0.52102
21.8021	-0.48704		21.7913	-0.52133
21.8369	-0.48728		21.8257	-0.52166
21.8702	-0.48745		21.858	-0.52196
21.9033	-0.48755		21.8922	-0.52242
21.9366	-0.48764		21.9256	-0.52279
21.969	-0.48776		21.9594	-0.52308
22.0024	-0.48792		21.993	-0.52366
22.0355	-0.48809		22.0253	-0.52398
22.0683	-0.48825		22.0593	-0.52423
22.1031	-0.48837		22.0921	-0.52447
22.1365	-0.48848		22.1254	-0.5247
22.1696	-0.4886		22.1581	-0.52497
22.2037	-0.48874		22.1919	-0.52526
22.2367	-0.48888		22.2256	-0.52555
22.2698	-0.489		22.258	-0.52581
22.3036	-0.48909		22.2921	-0.52607
22.336	-0.48918		22.3248	-0.5264
22.3698	-0.4893		22.3582	-0.52679
22.4028	-0.48945		22.3918	-0.52708
22.4367	-0.48961		22.4251	-0.52734
22.4697	-0.48975		22.4583	-0.52759
22.5037	-0.48988		22.4914	-0.52785
22.5366	-0.49		22.5257	-0.52823
22.5707	-0.49014		22.5586	-0.52877
22.603	-0.49029		22.5922	-0.52945
22.6363	-0.49045		22.6264	-0.53002
22.6693	-0.49057		22.659	-0.53037
22.7036	-0.49068		22.692	-0.53067
22.7366	-0.4908		22.7248	-0.53097
22.7701	-0.49092		22.7588	-0.53125
22.804	-0.49103		22.7925	-0.53153
22.8365	-0.49117		22.826	-0.53181
22.8698	-0.49134		22.8589	-0.53208
22.9035	-0.49159		22.8921	-0.53235
22.9372	-0.49185		22.926	-0.53262
22.9709	-0.49203		22.9589	-0.5329
23.0048	-0.49219		22.9915	-0.53321
23.0375	-0.4923		23.0252	-0.53351
23.071	-0.49239		23.0588	-0.53382
23.1047	-0.4925		23.0925	-0.5341
23.1375	-0.49258		23.1261	-0.53437
23.1708	-0.49271		23.1592	-0.53467
23.2045	-0.49282		23.1916	-0.535
23.2368	-0.49293		23.2256	-0.53538
23.2697	-0.49309		23.2597	-0.536
23.3047	-0.49325		23.2914	-0.53649
23.3391	-0.49343		23.3263	-0.53679
23.3715	-0.49359		23.3584	-0.53708
23.4051	-0.49368		23.3924	-0.53734
23.4369	-0.49372		23.425	-0.53762
23.4706	-0.4938		23.4588	-0.53792
23.5039	-0.49391		23.4921	-0.53827
23.5383	-0.49406		23.5257	-0.53909
23.5711	-0.49424		23.5583	-0.53973
23.605	-0.4944		23.5928	-0.54011
23.6385	-0.49455		23.6253	-0.54039
23.6721	-0.49471		23.6589	-0.54064
23.705	-0.49488		23.6922	-0.54089
23.7378	-0.49501		23.7246	-0.54119
23.7704	-0.49511		23.7583	-0.5415
23.8042	-0.49522		23.7921	-0.54195
23.8374	-0.49534		23.8261	-0.54241
23.8715	-0.4955		23.8596	-0.54286
23.9051	-0.49568		23.8929	-0.54318
23.9385	-0.49586		23.9264	-0.54348
23.9727	-0.49603		23.9595	-0.54377
24.0047	-0.49616		23.9923	-0.54408
24.0386	-0.49627		24.0254	-0.5445
24.0723	-0.49642		24.0591	-0.54515
24.1048	-0.49659		24.092	-0.54562
24.1393	-0.49673		24.1268	-0.54595
24.1716	-0.49684		24.1587	-0.54626
24.2053	-0.49691		24.1925	-0.54654
24.2382	-0.49698		24.2249	-0.54684
24.2714	-0.49709		24.2589	-0.54715
24.3041	-0.49724		24.2917	-0.54746
24.3383	-0.4974		24.3247	-0.54778
24.3712	-0.49756		24.3579	-0.54822
24.4054	-0.49771		24.3914	-0.54872
24.439	-0.49786		24.4264	-0.54933
24.4724	-0.49801		24.4593	-0.55011
24.5052	-0.49812		24.4927	-0.55068
24.5381	-0.49823		24.5263	-0.55104
24.5712	-0.49837		24.5586	-0.55132
24.6049	-0.49854		24.5912	-0.55157
24.6394	-0.49878		24.6239	-0.55186
24.6717	-0.49898		24.6583	-0.55224
24.706	-0.49912		24.6927	-0.55303
24.7386	-0.49921		24.7255	-0.55353
24.7718	-0.49931		24.7591	-0.55385
24.8052	-0.49948		24.7917	-0.55417
24.8393	-0.49975		24.8253	-0.5545
24.8719	-0.50002		24.8588	-0.55498
24.9061	-0.50015		24.8928	-0.55543
24.9393	-0.50024		24.9273	-0.55577
24.9724	-0.50032		24.9593	-0.55616
25.0053	-0.50043		24.9919	-0.55649
25.0386	-0.50057		25.0255	-0.55689
25.0728	-0.50071		25.0582	-0.55748
25.1054	-0.50083		25.0919	-0.55801
25.1394	-0.50097		25.1259	-0.55864
25.1728	-0.50112		25.1598	-0.55932
25.2065	-0.50131		25.1922	-0.55971
25.2397	-0.50151		25.2249	-0.56014
25.2728	-0.50164		25.2595	-0.56049
25.3069	-0.50175		25.2928	-0.56084
25.3394	-0.50184		25.3247	-0.56119
25.3728	-0.50198		25.358	-0.56154
25.4053	-0.50215		25.3926	-0.56193
25.4388	-0.50229		25.4257	-0.56241
25.4717	-0.50242		25.4594	-0.56284
25.5061	-0.50253		25.4929	-0.56348
25.5396	-0.50263		25.5256	-0.5639
25.5729	-0.50274		25.5586	-0.56424
25.6056	-0.50286		25.5916	-0.56457
25.639	-0.50299		25.6243	-0.56492
25.6732	-0.50316		25.6589	-0.56527
25.7064	-0.50332		25.6924	-0.56596
25.7404	-0.50349		25.7254	-0.56675
25.7722	-0.50366		25.7586	-0.5672
25.8054	-0.50382		25.7909	-0.5676
25.8393	-0.50396		25.8245	-0.56798
25.8718	-0.50412		25.8577	-0.56832
25.9054	-0.50429		25.8906	-0.56884
25.9399	-0.50446		25.9245	-0.5696
25.9734	-0.50466		25.9591	-0.57085
26.0061	-0.50483		25.9918	-0.57205
26.0399	-0.50497		26.0246	-0.57291
26.0729	-0.50509		26.0577	-0.57334
26.1055	-0.5052		26.0921	-0.57372
26.1396	-0.5053		26.1252	-0.57413
26.1728	-0.50544		26.1583	-0.57452
26.2062	-0.50557		26.1918	-0.57491
26.2397	-0.50573		26.2253	-0.57536
26.2716	-0.50589		26.2585	-0.5761
26.3066	-0.50609		26.2926	-0.57693
26.3393	-0.50629		26.3256	-0.57734
26.3734	-0.50649		26.3588	-0.57801
26.4071	-0.50668		26.3918	-0.57902
26.4412	-0.50683		26.4258	-0.58018
26.4754	-0.50697		26.4599	-0.58132
26.5089	-0.50711		26.4925	-0.58223
26.5423	-0.50727		26.5258	-0.58266
26.5751	-0.50742		26.5584	-0.583
26.6074	-0.50756		26.5917	-0.58342
26.6398	-0.50769		26.6249	-0.58377
26.6743	-0.50779		26.6593	-0.58432
26.7078	-0.50793		26.6922	-0.5847
26.7408	-0.50813		26.7261	-0.58507
26.7741	-0.50828		26.7584	-0.58542
26.8072	-0.5084		26.7916	-0.58582
26.8401	-0.50851		26.8239	-0.58621
26.8734	-0.50861		26.858	-0.5868
26.907	-0.50879		26.8909	-0.58781
26.9402	-0.509		26.9244	-0.58912
26.9744	-0.50916		26.9579	-0.59014
27.0076	-0.50927		26.991	-0.59063
27.0405	-0.50939		27.0239	-0.59101
27.0741	-0.50952		27.058	-0.59151
27.1069	-0.50968		27.0906	-0.59214
27.1413	-0.50985		27.1251	-0.59296
27.1743	-0.51		27.158	-0.5936
27.2081	-0.51012		27.1912	-0.59402
27.241	-0.51028		27.2243	-0.59441
27.2733	-0.51043		27.258	-0.59485
27.3072	-0.51059		27.2918	-0.59596
27.3404	-0.51076		27.3237	-0.59711
27.3742	-0.51094		27.3574	-0.59803
27.4077	-0.51114		27.3908	-0.59856
27.4411	-0.51134		27.4244	-0.5992
27.4738	-0.51152		27.4575	-0.60023
27.5079	-0.51167		27.4913	-0.60224
27.5413	-0.5118		27.5239	-0.60347
27.5747	-0.51189		27.5573	-0.60429
27.6084	-0.512		27.5907	-0.60467
27.6411	-0.51219		27.6246	-0.6052
27.6746	-0.5124		27.6581	-0.60556
27.7088	-0.51259		27.6902	-0.60618
27.7417	-0.51273		27.7233	-0.60675
27.7746	-0.51282		27.7566	-0.60782
27.8082	-0.51292		27.7898	-0.60954
27.8403	-0.51307		27.8241	-0.61107
27.8738	-0.5133		27.8579	-0.61245
27.9075	-0.51352		27.891	-0.6134
27.9418	-0.51372		27.9248	-0.61442
27.975	-0.5139		27.9577	-0.61499
28.008	-0.51404		27.991	-0.6153
28.0411	-0.51418		28.0241	-0.6156
28.074	-0.51433		28.0565	-0.61591
28.1087	-0.5145		28.09	-0.61656
28.1425	-0.51471		28.1229	-0.61749
28.1748	-0.51491		28.1572	-0.61906
28.2085	-0.5151		28.1903	-0.62139
28.2418	-0.51527		28.2239	-0.62291
28.2749	-0.51541		28.2567	-0.62397
28.3088	-0.51553		28.2892	-0.62463
28.341	-0.51563		28.3235	-0.6252
28.3752	-0.51577		28.3569	-0.62666
28.4081	-0.51593		28.3903	-0.62786
28.4414	-0.51609		28.4237	-0.62834
28.4754	-0.51626		28.4563	-0.62894
28.5081	-0.51643		28.4886	-0.62954
28.5411	-0.51659		28.5219	-0.63039
28.5752	-0.51678		28.5569	-0.63222
28.6091	-0.51696		28.5898	-0.6339
28.6411	-0.51713		28.6232	-0.63495
28.675	-0.51729		28.6569	-0.63561
28.709	-0.51745		28.6893	-0.6362
28.7419	-0.51764		28.7236	-0.63689
28.7766	-0.51785		28.7568	-0.63822
28.8078	-0.51805		28.7886	-0.63959
28.8414	-0.51824		28.8221	-0.64163
28.8754	-0.5184		28.8558	-0.64308
28.909	-0.51851		28.8891	-0.64385
28.9428	-0.51864		28.9217	-0.64423
28.9755	-0.51879		28.9551	-0.64468
29.0087	-0.51896		28.9889	-0.64595
29.0425	-0.51913		29.0221	-0.64772
29.0743	-0.51931		29.0564	-0.6494
29.1082	-0.51949		29.0892	-0.65006
29.1422	-0.51969		29.1225	-0.651
29.1752	-0.51988		29.1553	-0.65189
29.2084	-0.52004		29.1886	-0.65274
29.2428	-0.52017		29.2215	-0.65341
29.2757	-0.52033		29.2545	-0.65441
29.3088	-0.5205		29.2874	-0.65584
29.3429	-0.52068		29.322	-0.65842
29.3757	-0.5209		29.3547	-0.66023
29.4085	-0.52109		29.3885	-0.66145
29.4427	-0.52129		29.4215	-0.66272
29.4762	-0.52148		29.4542	-0.66362
29.5085	-0.52162		29.4882	-0.66467
29.5433	-0.52179		29.5208	-0.66553
29.5756	-0.52197		29.554	-0.66614
29.6093	-0.52215		29.587	-0.66676
29.6427	-0.52232		29.6198	-0.66737
29.6762	-0.5225		29.6534	-0.66834
29.7092	-0.52265		29.6874	-0.66961
29.7429	-0.5228		29.7202	-0.67093
29.7755	-0.52299		29.7537	-0.67314
29.8082	-0.52318		29.7871	-0.67564
29.8426	-0.52349		29.8213	-0.67747
29.8759	-0.52372		29.8537	-0.67914
29.9104	-0.52391		29.887	-0.68036
29.9426	-0.52409		29.9201	-0.68152
29.9774	-0.52428		29.9534	-0.68325
30.0096	-0.52444		29.9874	-0.68488
30.0434	-0.5246		30.0204	-0.68617
30.075	-0.52478		30.0539	-0.68709
30.1092	-0.52497		30.0865	-0.6881
30.1439	-0.52519		30.1187	-0.6892
30.1773	-0.5254		30.1523	-0.69088
30.2103	-0.52556		30.1865	-0.69248
30.2433	-0.52571		30.2198	-0.69356
30.2761	-0.52588		30.2524	-0.69433
30.3093	-0.52607		30.2865	-0.69551
30.3433	-0.5263		30.3191	-0.6968
30.3767	-0.52656		30.3526	-0.69801
30.4101	-0.52677		30.386	-0.6994
30.4438	-0.52695		30.4186	-0.70099
30.4764	-0.52712		30.4511	-0.70279
30.5098	-0.52729		30.4854	-0.70571
30.5424	-0.52747		30.5198	-0.70796
30.5765	-0.52763		30.5521	-0.71036
30.6095	-0.52779		30.5855	-0.71245
30.6431	-0.52799		30.6185	-0.71469
30.677	-0.52817		30.6518	-0.7166
30.7109	-0.52835		30.685	-0.71831
30.7432	-0.52851		30.7193	-0.71917
30.7762	-0.52868		30.7524	-0.72027
30.8086	-0.52886		30.7838	-0.72183
30.8431	-0.52907		30.8184	-0.72399
30.877	-0.52927		30.8507	-0.72622
30.9101	-0.52945		30.8844	-0.72866
30.9436	-0.52966		30.9177	-0.7305
30.9771	-0.52987		30.9513	-0.73226
31.01	-0.5301		30.9835	-0.73362
31.0436	-0.53033		31.0165	-0.73454
31.0771	-0.53051		31.0508	-0.73538
31.1108	-0.53068		31.0831	-0.73644
31.1434	-0.53088		31.1171	-0.73824
31.1769	-0.53111		31.1496	-0.74096
31.211	-0.5314		31.1829	-0.74356
31.2436	-0.53166		31.2168	-0.74579
31.2777	-0.53185		31.249	-0.74843
31.3111	-0.53202		31.2828	-0.75064
31.3448	-0.53215		31.3163	-0.75282
31.3772	-0.53229		31.3494	-0.75531
31.4103	-0.53245		31.3814	-0.75747
31.4434	-0.53264		31.4153	-0.7594
31.477	-0.53285		31.4476	-0.76147
31.511	-0.53308		31.4816	-0.76339
31.5446	-0.53329		31.5148	-0.76506
31.5784	-0.53352		31.5487	-0.76753
31.6104	-0.53372		31.5817	-0.77057
31.6449	-0.53389		31.6143	-0.77276
31.6785	-0.53409		31.6479	-0.77376
31.7111	-0.53429		31.6804	-0.77461
31.7441	-0.53448		31.7129	-0.77592
31.7777	-0.53468		31.7473	-0.77883
31.8109	-0.53489		31.7807	-0.78313
31.8448	-0.53511		31.8139	-0.78568
31.8783	-0.53533		31.8468	-0.78756
31.9121	-0.53552		31.8786	-0.79023
31.9453	-0.53569		31.9125	-0.79398
31.9786	-0.53589		31.947	-0.79802
32.011	-0.53613		31.9798	-0.80076
32.045	-0.53637		32.0124	-0.80191
32.0779	-0.53658		32.046	-0.80273
32.1111	-0.53676		32.0781	-0.8046
32.1444	-0.53695		32.1118	-0.80924
32.178	-0.53716		32.1454	-0.81574
32.2113	-0.53737		32.1785	-0.82069
32.2446	-0.53759		32.211	-0.823
32.2777	-0.53781		32.2446	-0.82407
32.3113	-0.53802		32.2773	-0.82572
32.3447	-0.53822		32.3106	-0.82784
32.3787	-0.53842		32.3435	-0.82996
32.4113	-0.53862		32.3761	-0.83269
32.4453	-0.53882		32.4093	-0.83556
32.4783	-0.53904		32.4415	-0.83831
32.5113	-0.53924		32.4762	-0.8419
32.5441	-0.53942		32.5088	-0.84541
32.5779	-0.5396		32.5419	-0.84906
32.6114	-0.53977		32.5749	-0.85286
32.6451	-0.53997		32.6075	-0.85653
32.6786	-0.54018		32.6403	-0.85959
32.7115	-0.54039		32.674	-0.86292
32.7439	-0.54061		32.707	-0.86742
32.778	-0.54084		32.7406	-0.87187
32.8115	-0.54105		32.7737	-0.87621
32.8446	-0.54127		32.8055	-0.8807
32.8778	-0.5415		32.8394	-0.88299
32.9121	-0.54174		32.8731	-0.88693
32.9457	-0.54197		32.9049	-0.89181
32.9789	-0.54222		32.9384	-0.89488
33.0122	-0.54242		32.9714	-0.89847
33.0453	-0.54261		33.0041	-0.90359
33.0776	-0.54281		33.0361	-0.90854
33.1107	-0.54304		33.0694	-0.91298
33.1452	-0.54336		33.1029	-0.91764
33.1785	-0.54369		33.1354	-0.92086
33.2126	-0.54393		33.1686	-0.92445
33.2448	-0.54414		33.202	-0.93083
33.2793	-0.5443		33.2339	-0.9378
33.3124	-0.54445		33.267	-0.94314
33.3458	-0.54463		33.3008	-0.94739
33.3785	-0.54485		33.3333	-0.95118
33.4121	-0.54507		33.3657	-0.95531
33.4452	-0.5453		33.3998	-0.96111
33.4786	-0.54551		33.4323	-0.96696
33.5124	-0.54573		33.4653	-0.97218
33.5454	-0.54592		33.498	-0.97805
33.5791	-0.54611		33.5307	-0.98424
33.6122	-0.54633		33.5634	-0.99222
33.6463	-0.54658		33.5966	-0.99964
33.6789	-0.54684		33.6296	-1.00588
33.7124	-0.54711		33.6612	-1.01111
33.7458	-0.54733		33.695	-1.01481
33.7793	-0.54755		33.7271	-1.01937
33.812	-0.54778		33.7606	-1.02322
33.8454	-0.54799		33.7927	-1.03075
33.8798	-0.54817		33.8251	-1.03802
33.9129	-0.54836		33.8587	-1.04631
33.9466	-0.54857		33.8908	-1.05104
33.9782	-0.5488		33.9244	-1.05715
34.0131	-0.54903		33.9568	-1.06547
34.0468	-0.54924		33.9892	-1.07233
34.0795	-0.54946		34.0232	-1.0777
34.1126	-0.5497		34.0555	-1.08284
34.1463	-0.55002		34.0877	-1.0907
34.1789	-0.55038		34.12	-1.09846
34.2128	-0.55063		34.1538	-1.10691
34.2459	-0.55083		34.1865	-1.11552
34.2796	-0.55102		34.219	-1.12006
34.3133	-0.55124		34.2521	-1.12519
34.3466	-0.55153		34.2844	-1.13142
34.3792	-0.55182		34.3168	-1.13672
34.4134	-0.55204		34.3486	-1.14574
34.446	-0.5522		34.3816	-1.15268
34.479	-0.55234		34.4145	-1.15969
34.5124	-0.55252		34.4462	-1.1655
34.5458	-0.55286		34.4802	-1.17387
34.5789	-0.55348		34.512	-1.18181
34.6135	-0.55399		34.545	-1.19262
34.6466	-0.55428		34.5772	-1.20031
34.6803	-0.55452		34.61	-1.20561
34.714	-0.55473		34.6422	-1.21007
34.7471	-0.55493		34.6757	-1.21466
34.7783	-0.55511		34.7082	-1.22161
34.8119	-0.55529		34.7398	-1.23107
34.8462	-0.55551		34.7724	-1.23839
34.8804	-0.55578		34.8059	-1.24621
34.9128	-0.55615		34.8383	-1.25242
34.947	-0.55642		34.8704	-1.25912
34.9804	-0.55663		34.9029	-1.26618
35.0141	-0.55681		34.9363	-1.27286
35.0469	-0.55698		34.9684	-1.27793
35.0802	-0.55722		35.001	-1.28195
35.1143	-0.55768		35.0344	-1.28794
35.1472	-0.5583		35.0664	-1.29655
35.1803	-0.55873		35.0984	-1.30491
35.2142	-0.55892		35.1311	-1.31082
35.2471	-0.55909		35.1645	-1.32064
35.2799	-0.55925		35.1977	-1.3249
35.3142	-0.55945		35.2306	-1.3294
35.3472	-0.55969		35.2632	-1.33672
35.3814	-0.55996		35.2948	-1.33998
35.4137	-0.56021		35.3281	-1.34414
35.4474	-0.56043		35.3604	-1.35135
35.4804	-0.56064		35.3937	-1.35593
35.5141	-0.56087		35.4257	-1.36186
35.5466	-0.56108		35.4588	-1.36709
35.5811	-0.56129		35.4906	-1.3725
35.6133	-0.5615		35.5243	-1.37531
35.6471	-0.56172		35.5568	-1.38054
35.6806	-0.56196		35.5902	-1.38237
35.7141	-0.56221		35.6227	-1.38494
35.7482	-0.56244		35.6548	-1.38592
35.7805	-0.56266		35.6881	-1.38709
35.8143	-0.56289		35.7202	-1.39017
35.8469	-0.56311		35.7531	-1.39427
35.8805	-0.56336		35.7864	-1.39989
35.9134	-0.56362		35.8196	-1.40348
35.9474	-0.56388		35.8521	-1.40484
35.9804	-0.56414		35.8849	-1.40649
36.014	-0.56441		35.9181	-1.40864
36.0483	-0.56468		35.9517	-1.41228
36.0811	-0.56493		35.9853	-1.41565
36.1146	-0.56517		36.0177	-1.41683
36.1484	-0.56538		36.0498	-1.41613
36.1812	-0.56556		36.0832	-1.41558
36.2145	-0.56578		36.1152	-1.41593
36.2476	-0.56604		36.1491	-1.41709
36.2812	-0.56638		36.1823	-1.4187
36.3155	-0.5667		36.2156	-1.41978
36.3474	-0.56696		36.2486	-1.42008
36.3812	-0.56714		36.2818	-1.42005
36.4136	-0.56736		36.3143	-1.41997
36.4472	-0.56761		36.347	-1.41991
36.4818	-0.56797		36.3809	-1.4199
36.5157	-0.56849		36.4135	-1.41996
36.5489	-0.56881		36.4468	-1.42002
36.5818	-0.56906		36.4809	-1.42005
36.6147	-0.56929		36.5142	-1.4197
36.648	-0.56952		36.5475	-1.41911
36.6815	-0.56979		36.581	-1.41854
36.7152	-0.57007		36.6139	-1.41796
36.7489	-0.57032		36.6469	-1.41743
36.7816	-0.57058		36.6808	-1.41689
36.8151	-0.57082		36.7131	-1.4163
36.8482	-0.57107		36.747	-1.4153
36.881	-0.57133		36.7806	-1.41402
36.9153	-0.57159		36.8134	-1.41247
36.9486	-0.57186		36.8469	-1.41065
36.9828	-0.57214		36.8808	-1.40918
37.0153	-0.57244		36.9144	-1.40807
37.0492	-0.57276		36.9479	-1.40662
37.0823	-0.57308		36.9818	-1.40538
37.1155	-0.57339		37.0147	-1.40401
37.1483	-0.57366		37.049	-1.40181
37.1823	-0.57391		37.0823	-1.39967
37.2148	-0.57417		37.1158	-1.39653
37.2489	-0.57444		37.1491	-1.39182
37.2829	-0.57474		37.1829	-1.38604
37.316	-0.57504		37.2158	-1.382
37.3492	-0.57531		37.2499	-1.37924
37.3828	-0.57558		37.2843	-1.37687
37.416	-0.57583		37.318	-1.37436
37.4493	-0.57607		37.3524	-1.36937
37.4823	-0.5763		37.3848	-1.36339
37.5157	-0.57655		37.4189	-1.3594
37.5491	-0.57687		37.4525	-1.35699
37.5826	-0.57743		37.4857	-1.355
37.6159	-0.57815		37.5187	-1.35267
37.6482	-0.57863		37.5528	-1.34959
37.6828	-0.57893		37.5868	-1.34543
37.7155	-0.57922		37.6195	-1.34219
37.7485	-0.57949		37.6539	-1.34007
37.7826	-0.57972		37.6875	-1.33842
37.8164	-0.57996		37.7218	-1.33621
37.849	-0.58022		37.756	-1.33408
37.8826	-0.58059		37.7893	-1.33103
37.9165	-0.58123		37.8228	-1.32873
37.9495	-0.58206		37.8559	-1.32723
37.9828	-0.58239		37.8907	-1.32603
38.0162	-0.58266		37.9237	-1.32389
38.0496	-0.58292		37.9576	-1.32053
38.0832	-0.5832		37.9921	-1.3172
38.1174	-0.58355		38.0245	-1.31426
38.1506	-0.58399		38.0584	-1.3119
38.1826	-0.5843		38.0916	-1.31045
38.2171	-0.5846		38.1256	-1.3081
38.2496	-0.58488		38.1596	-1.30502
38.2825	-0.58519		38.193	-1.30241
38.3152	-0.58556		38.2272	-1.30041
38.3496	-0.58593		38.2602	-1.29894
38.3835	-0.58676		38.2944	-1.29704
38.417	-0.58725		38.3273	-1.29557
38.4507	-0.58762		38.3606	-1.29421
38.4841	-0.58799		38.3953	-1.29346
38.5179	-0.58829		38.4285	-1.29297
38.5503	-0.58854		38.4628	-1.29175
38.5832	-0.58879		38.4972	-1.28957
38.6155	-0.58906		38.5301	-1.28752
38.6486	-0.58935		38.5635	-1.28583
38.6833	-0.58975		38.5966	-1.28507
38.7165	-0.59034		38.6306	-1.28452
38.7506	-0.59072		38.6646	-1.28423
38.7832	-0.59101		38.6975	-1.28399
38.8168	-0.5913		38.7317	-1.2836
38.8497	-0.5916		38.7643	-1.28308
38.8825	-0.59193		38.7975	-1.28238
38.9167	-0.59237		38.831	-1.28166
38.9495	-0.59284		38.8648	-1.28118
38.9824	-0.59317		38.8987	-1.28105
39.0162	-0.59352		38.9324	-1.28093
39.05	-0.59393		38.9664	-1.28075
39.0843	-0.59445		38.9986	-1.28064
39.1167	-0.595		39.0326	-1.28043
39.1501	-0.59534		39.066	-1.28019
39.1831	-0.59568		39.0994	-1.27997
39.2157	-0.59604		39.1328	-1.27988
39.2497	-0.59648		39.1666	-1.27987
39.2825	-0.59722		39.1993	-1.27986
39.3161	-0.59788		39.2339	-1.27989
39.3495	-0.59831		39.2662	-1.27989
39.3827	-0.59867		39.3004	-1.27986
39.4165	-0.59896		39.3339	-1.27985
39.4491	-0.59927		39.3671	-1.27983
39.4817	-0.59964		39.3999	-1.27983
39.5164	-0.60079		39.4327	-1.27985
39.5506	-0.60254		39.4663	-1.27989
39.5832	-0.60368		39.5003	-1.27994
39.6167	-0.60413		39.534	-1.28
39.6501	-0.60446		39.5671	-1.28009
39.6827	-0.60485		39.6006	-1.28016
39.7164	-0.60515		39.6345	-1.28024
39.7503	-0.60549		39.6678	-1.28034
39.7831	-0.60584		39.7016	-1.28041
39.8164	-0.60643		39.7341	-1.28048
39.849	-0.60739		39.7674	-1.28053
39.8828	-0.60803		39.8008	-1.28058
39.9165	-0.60851		39.8332	-1.28065
39.9491	-0.60898		39.8667	-1.28073
39.9831	-0.60939		39.9014	-1.28079
40.0169	-0.60991		39.9346	-1.28085
40.05	-0.61044		39.9678	-1.2809
40.0817	-0.61109		40.0008	-1.28095
40.1154	-0.61177		40.0342	-1.28099
40.149	-0.61222		40.0682	-1.28103
40.1837	-0.61263		40.1021	-1.28106
40.2165	-0.6131		40.1352	-1.28104
40.2498	-0.61354		40.1682	-1.281
40.2824	-0.61412		40.2002	-1.28094
40.3154	-0.61456		40.2345	-1.28087
40.3488	-0.61534		40.269	-1.28078
40.3834	-0.61625		40.3021	-1.2803
40.4168	-0.61743		40.3357	-1.2791
40.4493	-0.61886		40.3686	-1.27764
40.4834	-0.6196		40.4022	-1.27543
40.5159	-0.62004		40.4363	-1.27286
40.55	-0.62041		40.4701	-1.26934
40.5829	-0.62078		40.5034	-1.264
40.6167	-0.62116		40.5367	-1.25848
40.6489	-0.62175		40.5704	-1.25234
40.6823	-0.62247		40.6043	-1.24615
40.7159	-0.62311		40.6382	-1.23976
40.75	-0.624		40.6721	-1.23252
40.7824	-0.62481		40.7061	-1.22452
40.8152	-0.62545		40.7398	-1.21718
40.8497	-0.62625		40.774	-1.20952
40.8825	-0.62716		40.808	-1.19929
40.9161	-0.62776		40.8411	-1.18697
40.9495	-0.62827		40.8743	-1.17849
40.9831	-0.62872		40.9083	-1.16838
41.0163	-0.62912		40.9438	-1.15965
41.0494	-0.62959		40.9774	-1.14966
41.0819	-0.6306		41.0112	-1.13568
41.1161	-0.63187		41.0456	-1.12357
41.1495	-0.63366		41.0798	-1.11427
41.1821	-0.63468		41.1136	-1.10396
41.2159	-0.63537		41.1476	-1.0964
41.2488	-0.6358		41.1821	-1.08274
41.2825	-0.63617		41.2171	-1.06563
41.3159	-0.63703		41.2511	-1.04801
41.3484	-0.63901		41.2852	-1.03532
41.3827	-0.64169		41.3199	-1.02234
41.4157	-0.64427		41.3542	-1.01068
41.4493	-0.64547		41.3893	-0.99546
41.4818	-0.64642		41.4239	-0.98022
41.5148	-0.64702		41.4591	-0.96382
41.5486	-0.64759		41.494	-0.94724
41.5819	-0.64835		41.528	-0.93197
41.6148	-0.64945		41.5634	-0.91686
41.6487	-0.65051		41.5969	-0.90302
41.6821	-0.65107		41.6331	-0.88505
41.716	-0.65141		41.6675	-0.87023
41.7487	-0.65213		41.7027	-0.85513
41.7819	-0.65367		41.7373	-0.84243
41.8147	-0.65488		41.7727	-0.82952
41.8494	-0.65576		41.8067	-0.81403
41.8814	-0.65654		41.8424	-0.79736
41.9149	-0.65775		41.8767	-0.78381
41.9486	-0.66086		41.9129	-0.77113
41.9826	-0.66396		41.9474	-0.75969
42.0163	-0.6655		41.9819	-0.74566
42.0485	-0.66637		42.0165	-0.7315
42.0827	-0.66679		42.0509	-0.7186
42.1157	-0.66737		42.0857	-0.70983
42.1489	-0.66831		42.1209	-0.70037
42.1823	-0.66987		42.1554	-0.69201
42.215	-0.67161		42.191	-0.68448
42.2488	-0.6734		42.2257	-0.67471
42.2824	-0.6746		42.26	-0.66655
42.3153	-0.67528		42.2952	-0.65891
42.3484	-0.67559		42.3302	-0.64803
42.3809	-0.67595		42.3647	-0.63861
42.415	-0.6768		42.3988	-0.62974
42.4484	-0.67811		42.4342	-0.62438
42.4819	-0.67893		42.468	-0.62062
42.5154	-0.68022		42.503	-0.61743
42.547	-0.68186		42.5373	-0.61211
42.5813	-0.6831		42.5716	-0.60639
42.6149	-0.68478		42.6063	-0.60068
42.648	-0.68606		42.6409	-0.59524
42.6823	-0.6871		42.6741	-0.58852
42.7153	-0.68849		42.7082	-0.58468
42.7475	-0.68957		42.7422	-0.58261
42.7803	-0.69058		42.7775	-0.57988
42.8124	-0.6919		42.8118	-0.57968
42.8474	-0.69376		42.8465	-0.57708
42.8802	-0.69625		42.8807	-0.57157
42.9148	-0.69828		42.9138	-0.56743
42.9484	-0.69992		42.9482	-0.56337
42.9803	-0.70115		42.983	-0.56046
43.014	-0.70201		43.0156	-0.55727
43.0471	-0.70358		43.0499	-0.55535
43.0805	-0.70561		43.0833	-0.55363
43.1138	-0.7076		43.117	-0.55208
43.1478	-0.70991		43.1514	-0.55109
43.1809	-0.71147		43.1856	-0.54974
43.2145	-0.71295		43.2182	-0.54833
43.2477	-0.71452		43.253	-0.54741
43.2807	-0.71548		43.2866	-0.54693
43.3138	-0.71644		43.3212	-0.54606
43.346	-0.71692		43.3552	-0.54419
43.3806	-0.71773		43.3891	-0.54147
43.4134	-0.71959		43.4217	-0.53925
43.4472	-0.72185		43.4555	-0.53791
43.4807	-0.72417		43.4894	-0.53778
43.5135	-0.72613		43.5226	-0.53765
43.5473	-0.7269		43.5569	-0.53708
43.5801	-0.72777		43.5902	-0.53615
43.6132	-0.72855		43.6238	-0.53524
43.6456	-0.7295		43.6581	-0.5345
43.6791	-0.73105		43.6917	-0.53413
43.7117	-0.73253		43.7253	-0.53382
43.746	-0.73437		43.7594	-0.53359
43.7792	-0.73606		43.7927	-0.53343
43.8131	-0.73827		43.8261	-0.53311
43.8458	-0.74079		43.8597	-0.53281
43.879	-0.74282		43.8935	-0.53221
43.9122	-0.74443		43.9264	-0.53143
43.9451	-0.74644		43.9607	-0.53037
43.9787	-0.74807		43.994	-0.52959
44.0122	-0.74965		44.0273	-0.52924
44.045	-0.75079		44.0607	-0.52899
44.0781	-0.75213		44.094	-0.52876
44.1118	-0.75406		44.1274	-0.52848
44.1443	-0.75623		44.1607	-0.52833
44.1789	-0.7591		44.1948	-0.5282
44.2119	-0.76202		44.2289	-0.52813
44.2457	-0.76437		44.2622	-0.52794
44.2782	-0.7666		44.2955	-0.52757
44.312	-0.76785		44.3282	-0.52719
44.3442	-0.76886		44.362	-0.52683
44.3772	-0.77021		44.3951	-0.52647
44.4112	-0.77183		44.4291	-0.52573
44.4435	-0.77379		44.4625	-0.52524
44.4781	-0.77554		44.4962	-0.52501
44.51	-0.77701		44.5296	-0.52485
44.5435	-0.77884		44.5635	-0.52469
44.5764	-0.78073		44.5967	-0.5246
44.6093	-0.78264		44.6291	-0.5245
44.6426	-0.78472		44.6629	-0.52437
44.6757	-0.78701		44.6968	-0.52419
44.7095	-0.78905		44.7301	-0.52403
44.7427	-0.79166		44.7642	-0.52392
44.7758	-0.79429		44.7974	-0.52378
44.8099	-0.79654		44.8309	-0.52367
44.8423	-0.79878		44.8645	-0.52354
44.8762	-0.80081		44.8975	-0.52341
44.9089	-0.80221		44.9303	-0.52326
44.9419	-0.80346		44.9646	-0.52314
44.9751	-0.80596		44.9973	-0.523
45.0077	-0.80948		45.0304	-0.5229
45.0411	-0.81226		45.0645	-0.52277
45.0755	-0.81497		45.0973	-0.52266
45.108	-0.8178		45.1311	-0.52257
45.1411	-0.82015		45.1648	-0.5225
45.1749	-0.82274		45.1989	-0.52245
45.2076	-0.82518		45.2323	-0.52233
45.2419	-0.8271		45.2656	-0.5222
45.2747	-0.82881		45.2973	-0.52206
45.3075	-0.83022		45.3317	-0.52196
45.3406	-0.83213		45.365	-0.52191
45.3731	-0.8343		45.3982	-0.52188
45.4073	-0.83707		45.4325	-0.52182
45.4403	-0.84015		45.4659	-0.52173
45.4738	-0.84272		45.499	-0.52163
45.5061	-0.84467		45.5314	-0.52154
45.5406	-0.84643		45.5656	-0.52147
45.573	-0.84868		45.5992	-0.52139
45.6055	-0.8508		45.6324	-0.52129
45.6387	-0.85302		45.6658	-0.5212
45.6714	-0.85641		45.6999	-0.52117
45.7043	-0.86082		45.733	-0.52115
45.7391	-0.86442		45.7669	-0.52112
45.7724	-0.8662		45.8001	-0.52104
45.8047	-0.86704		45.8329	-0.5209
45.8387	-0.86808		45.8666	-0.52078
45.871	-0.87077		45.8991	-0.52066
45.9034	-0.87515		45.9333	-0.5206
45.937	-0.87907		45.9665	-0.52055
45.9697	-0.88245		46.0007	-0.52053
46.0027	-0.8851		46.0339	-0.52051
46.0369	-0.8872		46.0666	-0.52044
46.0701	-0.89077		46.1009	-0.52035
46.1041	-0.89388		46.1334	-0.52024
46.1369	-0.89723		46.1666	-0.52013
46.1687	-0.89902		46.1998	-0.52007
46.2023	-0.90111		46.2332	-0.52003
46.2351	-0.90409		46.2677	-0.51997
46.2688	-0.90821		46.3008	-0.51992
46.3021	-0.91187		46.3339	-0.51985
46.3345	-0.91501		46.3682	-0.51977
46.368	-0.91843		46.4006	-0.51972
46.4014	-0.92309		46.4337	-0.51965
46.4345	-0.92724		46.4677	-0.51959
46.4678	-0.92999		46.5013	-0.51953
46.5009	-0.93143		46.5344	-0.51946
46.5338	-0.93291		46.5671	-0.51938
46.5671	-0.93649		46.6003	-0.51931
46.6005	-0.941		46.6342	-0.51928
46.6332	-0.94526		46.6676	-0.51925
46.6665	-0.94949		46.7024	-0.51922
46.699	-0.9536		46.7341	-0.5192
46.7328	-0.95762		46.767	-0.51913
46.7661	-0.96091		46.8012	-0.51905
46.7989	-0.96269		46.8344	-0.51899
46.8306	-0.96441		46.8679	-0.51893
46.8642	-0.96756		46.9007	-0.51892
46.8979	-0.97183		46.9346	-0.51892
46.9309	-0.97735		46.9687	-0.51889
46.9643	-0.98143		47.0018	-0.51882
46.9963	-0.98483		47.0362	-0.51875
47.0288	-0.98768		47.0686	-0.51868
47.0621	-0.98998		47.1011	-0.51863
47.0958	-0.99386		47.1348	-0.51859
47.1289	-0.99906		47.1686	-0.51854
47.1623	-1.0038		47.2026	-0.51851
47.196	-1.00903		47.2353	-0.51848
47.2284	-1.01333		47.2682	-0.51847
47.261	-1.01671		47.3018	-0.51844
47.2935	-1.0206		47.3362	-0.51842
47.3265	-1.02432		47.3679	-0.51837
47.3591	-1.02908		47.4019	-0.5183
47.3929	-1.03344		47.4354	-0.51825
47.4267	-1.03668		47.4686	-0.51822
47.4584	-1.03905		47.5019	-0.51823
47.4912	-1.0419		47.536	-0.51825
47.5249	-1.04683		47.5691	-0.51823
47.5578	-1.05278		47.6023	-0.51817
47.5918	-1.06049		47.6351	-0.51811
47.6245	-1.06572		47.6688	-0.51807
47.6574	-1.06827		47.7019	-0.51806
47.6894	-1.07143		47.7358	-0.51804
47.7221	-1.07539		47.7699	-0.51803
47.7551	-1.08112		47.8028	-0.51801
47.788	-1.0891		47.8358	-0.51801
47.8212	-1.09616		47.8692	-0.518
47.855	-1.10199		47.9034	-0.51798
47.8883	-1.10693		47.9365	-0.51795
47.9206	-1.10967		47.9699	-0.5179
47.954	-1.11368		48.0035	-0.51788
47.9862	-1.11691		48.0364	-0.51787
48.0197	-1.12037		48.0701	-0.5179
48.0525	-1.12664		48.1031	-0.51792
48.0855	-1.13463		48.1371	-0.51792
48.1178	-1.14064		48.17	-0.51792
48.1522	-1.1471		48.2036	-0.51791
48.1836	-1.15376		48.2365	-0.51788
48.2167	-1.15902		48.2702	-0.51784
48.2494	-1.16371		48.3031	-0.5178
48.2824	-1.16897		48.3366	-0.51779
48.3155	-1.1741		48.3703	-0.51784
48.3483	-1.17868		48.404	-0.51788
48.3812	-1.18696		48.438	-0.51789
48.4124	-1.19374		48.4702	-0.51786
48.4462	-1.20041		48.5034	-0.5178
48.4797	-1.21058		48.5368	-0.51777
48.5126	-1.21561		48.5706	-0.51782
48.5456	-1.22032		48.6035	-0.51789
48.5779	-1.22416		48.6388	-0.51793
48.6106	-1.23052		48.6719	-0.51792
48.6445	-1.23935		48.7047	-0.51785
48.6761	-1.24716		48.7382	-0.51775
48.7096	-1.25705		48.7711	-0.5177
48.7423	-1.26114		48.8035	-0.5177
48.7741	-1.26466		48.8378	-0.51771
48.8073	-1.27166		48.8712	-0.51773
48.8409	-1.27983		48.9047	-0.51773
48.8727	-1.28579		48.9383	-0.51772
48.9055	-1.29488		48.9721	-0.51769
48.9384	-1.30023		49.0053	-0.51767
48.9716	-1.30874		49.0385	-0.51764
49.0043	-1.32065		49.0724	-0.51763
49.0369	-1.32808		49.104	-0.51765
49.0695	-1.33792		49.1379	-0.51767
49.1012	-1.34591		49.1725	-0.5177
49.1351	-1.35268		49.2053	-0.5177
49.167	-1.35956		49.2389	-0.51768
49.1998	-1.36575		49.272	-0.51765
49.233	-1.36964		49.305	-0.51765
49.2652	-1.37923		49.3385	-0.51767
49.2978	-1.38917		49.3725	-0.51771
49.3301	-1.40085		49.4058	-0.5177
49.3627	-1.41206		49.4394	-0.51771
49.3956	-1.42305		49.4718	-0.5177
49.4284	-1.43134		49.5052	-0.51769
49.4608	-1.43745		49.5385	-0.51767
49.4929	-1.44492		49.572	-0.51768
49.5246	-1.452		49.606	-0.51768
49.5585	-1.46059		49.6399	-0.51768
49.591	-1.47234		49.6734	-0.51766
49.6233	-1.48388		49.7065	-0.51768
49.6563	-1.49614		49.739	-0.51769
49.688	-1.50614		49.7726	-0.51772
49.7195	-1.51585		49.8056	-0.51772
49.7528	-1.52583		49.8394	-0.5177
49.7857	-1.53776		49.872	-0.51767
49.8182	-1.54754		49.9058	-0.51769
49.8506	-1.56142		49.9388	-0.51774
49.8834	-1.57391		49.9733	-0.51778
49.9156	-1.58243		50.0076	-0.51781
49.9482	-1.59574		50.0401	-0.51782
49.9799	-1.61203		50.0722	-0.51783
50.0129	-1.6226		50.1071	-0.51782
50.0453	-1.63561		50.14	-0.5178
50.0766	-1.64575		50.1734	-0.51777
50.1091	-1.65793		50.2063	-0.51774
50.141	-1.67344		50.2398	-0.51774
50.175	-1.68889		50.2729	-0.51778
50.2067	-1.69949		50.307	-0.51781
50.2383	-1.71055		50.34	-0.51784
50.2694	-1.72535		50.3734	-0.51788
50.302	-1.74148		50.4076	-0.51788
50.3339	-1.76022		50.4413	-0.51785
50.3661	-1.77924		50.4741	-0.51782
50.3989	-1.79352		50.5076	-0.5178
50.4321	-1.80585		50.5403	-0.51784
50.4629	-1.82238		50.5741	-0.51793
50.4948	-1.83773		50.6074	-0.518
50.5269	-1.85752		50.641	-0.51805
50.559	-1.87791		50.6751	-0.51808
50.5907	-1.89383		50.7091	-0.51811
50.6225	-1.91052		50.7411	-0.51811
50.654	-1.92893		50.7751	-0.5181
50.6863	-1.94952		50.8088	-0.51807
50.718	-1.97295		50.8416	-0.51804
50.7493	-1.99245		50.874	-0.51802
50.7814	-2.01335		50.9078	-0.51803
50.8123	-2.03708		50.9425	-0.51808
50.8435	-2.0585		50.976	-0.51812
50.876	-2.08453		51.009	-0.51815
50.9084	-2.10881		51.042	-0.51814
50.9387	-2.13093		51.0741	-0.51811
50.9711	-2.15861		51.1082	-0.5181
51.0008	-2.18587		51.1419	-0.51812
51.0332	-2.21481		51.175	-0.51816
51.0639	-2.2471		51.2093	-0.51817
51.0944	-2.27583		51.2421	-0.51818
51.1247	-2.30896		51.2753	-0.51819
51.1562	-2.34031		51.3092	-0.51819
51.1879	-2.3729		51.3415	-0.51821
51.2186	-2.41093		51.3751	-0.51821
51.2494	-2.45014		51.4087	-0.51822
51.2792	-2.48994		51.4413	-0.51823
51.3097	-2.52827		51.4754	-0.51824
51.3407	-2.56721		51.5095	-0.51827
51.3709	-2.60771		51.5424	-0.51827
51.4017	-2.64742		51.5756	-0.51827
51.4313	-2.69182		51.6082	-0.5183
51.4606	-2.73399		51.642	-0.51833
51.4915	-2.77798		51.6755	-0.51837
51.5219	-2.82135		51.7094	-0.51838
51.5506	-2.86552		51.7426	-0.51829
51.5799	-2.90879		51.7762	-0.51824
51.6107	-2.9512		51.8087	-0.51825
51.6394	-2.99107		51.842	-0.51826
51.6682	-3.0355		51.8757	-0.51832
51.6981	-3.07951		51.9096	-0.51838
51.7285	-3.12476		51.943	-0.51843
51.7572	-3.16479		51.9766	-0.51846
51.7871	-3.20196		52.0102	-0.51848
51.8173	-3.23558		52.0429	-0.51845
51.8465	-3.27344		52.0761	-0.51842
51.8758	-3.30803		52.1086	-0.51841
51.9054	-3.33894		52.1421	-0.51843
51.9354	-3.36196		52.1764	-0.51852
51.9657	-3.38079		52.2102	-0.51863
51.9953	-3.39384		52.2439	-0.51867
52.0251	-3.40399		52.2766	-0.51864
52.0556	-3.40972		52.3103	-0.51859
52.0864	-3.40967		52.3434	-0.51854
52.1167	-3.39978		52.3764	-0.51855
52.1484	-3.38416		52.4088	-0.51858
52.1806	-3.36111		52.443	-0.51866
52.2119	-3.33037		52.4766	-0.51874
52.2455	-3.2897		52.5109	-0.51882
52.2786	-3.23722		52.5442	-0.51888
52.3118	-3.17133		52.577	-0.5189
52.3454	-3.09573		52.6095	-0.51891
52.38	-3.01409		52.6434	-0.51891
52.416	-2.92134		52.6776	-0.51891
52.4526	-2.81883		52.7105	-0.51893
52.4891	-2.70655		52.7442	-0.51893
52.5267	-2.58745		52.7781	-0.51894
52.5646	-2.46498		52.8112	-0.51893
52.6037	-2.34035		52.8437	-0.51895
52.6433	-2.21295		52.877	-0.51899
52.6835	-2.0846		52.9112	-0.51903
52.7237	-1.95679		52.9447	-0.51905
52.7645	-1.83871		52.9787	-0.51905
52.8057	-1.7292		53.0114	-0.51906
52.8469	-1.62885		53.0446	-0.51907
52.8878	-1.53823		53.0789	-0.5191
52.9289	-1.44874		53.1109	-0.51914
52.9704	-1.36531		53.1446	-0.51917
53.0119	-1.29093		53.1775	-0.51918
53.0524	-1.22098		53.2112	-0.51917
53.0943	-1.16153		53.2455	-0.51916
53.1345	-1.11281		53.2779	-0.51913
53.1754	-1.06958		53.3115	-0.5191
53.2161	-1.0307		53.3443	-0.51911
53.2561	-0.99309		53.3784	-0.51916
53.2959	-0.95912		53.4117	-0.51927
53.3352	-0.93181		53.4451	-0.51938
53.374	-0.9049		53.4792	-0.51942
53.4128	-0.88081		53.512	-0.51941
53.4519	-0.85761		53.545	-0.51939
53.4898	-0.83474		53.578	-0.51944
53.5286	-0.81696		53.6125	-0.51951
53.5665	-0.79984		53.6461	-0.51955
53.6038	-0.78269		53.6781	-0.51953
53.6413	-0.76928		53.7127	-0.51939
53.678	-0.75472		53.7453	-0.51931
53.7152	-0.74104		53.7775	-0.51929
53.7532	-0.7308		53.812	-0.51933
53.7901	-0.71846		53.846	-0.51944
53.8269	-0.70673		53.8797	-0.51954
53.8627	-0.69503		53.913	-0.51959
53.8989	-0.68479		53.9465	-0.51958
53.9357	-0.67575		53.9787	-0.51956
53.9716	-0.668		54.012	-0.51957
54.0074	-0.65949		54.0456	-0.51963
54.0419	-0.65053		54.0791	-0.51969
54.0791	-0.64149		54.1133	-0.51976
54.1139	-0.63376		54.1472	-0.51979
54.15	-0.62528		54.1801	-0.51981
54.1845	-0.61814		54.2127	-0.51982
54.2197	-0.61232		54.2464	-0.51982
54.2552	-0.60724		54.2803	-0.51981
54.2899	-0.60216		54.3127	-0.5198
54.3251	-0.59731		54.3466	-0.51981
54.3609	-0.59468		54.3798	-0.51986
54.3951	-0.58785		54.4132	-0.51992
54.4299	-0.58469		54.447	-0.51996
54.4645	-0.58246		54.4805	-0.52002
54.4995	-0.57811		54.5131	-0.52005
54.533	-0.57462		54.547	-0.52009
54.568	-0.57052		54.5801	-0.52013
54.6034	-0.56586		54.6129	-0.52015
54.6367	-0.56059		54.6464	-0.52017
54.6719	-0.55679		54.6802	-0.5202
54.7059	-0.55317		54.7139	-0.52022
54.74	-0.54931		54.7478	-0.52021
54.7736	-0.54661		54.7799	-0.5202
54.8073	-0.54546		54.8134	-0.52019
54.8419	-0.54308		54.8469	-0.52021
54.8762	-0.54148		54.8805	-0.52026
54.9096	-0.54005		54.9142	-0.52029
54.9433	-0.53831		54.9473	-0.5203
54.9777	-0.53768		54.9811	-0.5203
55.0127	-0.53678		55.0146	-0.5203
55.0475	-0.5346		55.0474	-0.52031
55.0805	-0.53334		55.0813	-0.52035
55.1137	-0.5328		55.1136	-0.5204
55.1468	-0.53107		55.1469	-0.52043
55.1813	-0.52903		55.1803	-0.52046
55.2148	-0.52641		55.2142	-0.5205
55.2493	-0.52323		55.2484	-0.52053
55.2829	-0.52242		55.2817	-0.52054
55.3151	-0.52257		55.3152	-0.52058
55.3494	-0.5225		55.3481	-0.52062
55.3837	-0.52199		55.382	-0.52068
55.4171	-0.52067		55.4154	-0.52073
55.4512	-0.51924		55.448	-0.52074
55.4852	-0.51882		55.4818	-0.52071
55.5188	-0.51866		55.5147	-0.5207
55.5524	-0.5183		55.5485	-0.52071
55.5857	-0.51772		55.5818	-0.52077
55.6193	-0.5168		55.6157	-0.52081
55.6531	-0.5163		55.6488	-0.52082
55.6862	-0.51592		55.6812	-0.52078
55.7204	-0.51564		55.7145	-0.52074
55.7533	-0.51531		55.7483	-0.5208
55.7878	-0.51479		55.7827	-0.52092
55.8207	-0.51454		55.8163	-0.52101
55.8547	-0.5144		55.8503	-0.52106
55.888	-0.51425		55.8827	-0.52105
55.921	-0.51373		55.9154	-0.52101
55.9549	-0.5127		55.9492	-0.52102
55.9885	-0.51212		55.983	-0.52106
56.0219	-0.51179		56.0166	-0.52112
56.0558	-0.51127		56.05	-0.52114
56.09	-0.51085		56.0826	-0.52112
56.1228	-0.5107		56.1163	-0.5211
56.1555	-0.51017		56.1487	-0.52108
56.1895	-0.50979		56.1822	-0.5211
56.2226	-0.50969		56.2162	-0.52113
56.256	-0.5096		56.2496	-0.52114
56.2891	-0.50947		56.2828	-0.52112
56.3226	-0.50922		56.3161	-0.52114
56.3558	-0.50907		56.3489	-0.52119
56.3891	-0.50832		56.3835	-0.52125
56.4242	-0.50786		56.4164	-0.52131
56.4569	-0.5075		56.4496	-0.52138
56.4901	-0.50735		56.4827	-0.52142
56.5234	-0.5072		56.517	-0.52141
56.5566	-0.50698		56.5501	-0.5214
56.5909	-0.5066		56.5831	-0.52141
56.6242	-0.5064		56.6169	-0.52145
56.6572	-0.5063		56.6505	-0.52154
56.6901	-0.50619		56.684	-0.52165
56.7237	-0.50607		56.7172	-0.52169
56.7576	-0.50599		56.7507	-0.52169
56.7921	-0.50586		56.784	-0.52167
56.8245	-0.50577		56.817	-0.52164
56.8584	-0.50569		56.851	-0.52166
56.8908	-0.50557		56.8838	-0.52169
56.9248	-0.50548		56.9172	-0.5217
56.9579	-0.5054		56.9498	-0.52168
56.9914	-0.50528		56.9834	-0.52166
57.0243	-0.50512		57.0164	-0.52168
57.0578	-0.50493		57.0507	-0.52174
57.0912	-0.5048		57.0846	-0.52186
57.1242	-0.50472		57.118	-0.52193
57.1582	-0.50467		57.1513	-0.52194
57.1915	-0.50461		57.1847	-0.52193
57.2258	-0.50454		57.2178	-0.52194
57.2581	-0.50446		57.2512	-0.52197
57.2919	-0.50435		57.2847	-0.52202
57.3261	-0.50427		57.3186	-0.52206
57.3587	-0.50419		57.3515	-0.52206
57.3918	-0.50408		57.3849	-0.52207
57.4247	-0.50399		57.4184	-0.52207
57.459	-0.50392		57.4512	-0.52211
57.4923	-0.50389		57.4857	-0.52213
57.5246	-0.50386		57.5193	-0.52215
57.5588	-0.50382		57.5526	-0.52215
57.5919	-0.50376		57.5853	-0.52217
57.6264	-0.50369		57.6186	-0.5222
57.66	-0.50363		57.6517	-0.52222
57.6931	-0.50355		57.6854	-0.52225
57.7263	-0.50346		57.7186	-0.52225
57.7588	-0.50337		57.7524	-0.52227
57.7921	-0.50333		57.785	-0.52232
57.8262	-0.50331		57.8185	-0.52237
57.86	-0.50327		57.8521	-0.52239
57.8936	-0.5032		57.8849	-0.52238
57.9264	-0.5031		57.9188	-0.52234
57.9595	-0.50293		57.9524	-0.52233
57.9931	-0.50282		57.9852	-0.52236
58.0256	-0.50274		58.0197	-0.52243
58.0597	-0.5027		58.0525	-0.52249
58.0929	-0.50269		58.0865	-0.52252
58.1269	-0.5027		58.1187	-0.52256
58.1598	-0.50269		58.1526	-0.52255
58.1948	-0.50268		58.1865	-0.52257
58.2272	-0.50265		58.2189	-0.52262
58.2608	-0.50262		58.2535	-0.52266
58.2942	-0.50256		58.2868	-0.52269
58.327	-0.5025		58.3197	-0.52272
58.3603	-0.50243		58.3526	-0.52273
58.3942	-0.50237		58.387	-0.5227
58.427	-0.5023		58.4192	-0.52267
58.4609	-0.50223		58.4529	-0.52265
58.4938	-0.50218		58.4861	-0.52265
58.5278	-0.50212		58.5196	-0.5227
58.5603	-0.50206		58.5535	-0.52278
58.5951	-0.50202		58.5861	-0.52284
58.6274	-0.50198		58.6201	-0.5229
58.661	-0.50194		58.6527	-0.52294
58.6948	-0.5019		58.6874	-0.52298
58.728	-0.50182		58.7207	-0.52302
58.7601	-0.50176		58.7539	-0.52304
58.7946	-0.50172		58.7876	-0.52305
58.8281	-0.50171		58.8203	-0.52307
58.8619	-0.5017		58.8534	-0.52312
58.8956	-0.50168		58.887	-0.52315
58.9288	-0.50164		58.9209	-0.52316
58.961	-0.5016		58.9538	-0.52315
58.9947	-0.50155		58.9872	-0.52313
59.0281	-0.50149		59.0209	-0.52316
59.0615	-0.50144		59.0546	-0.52326
59.095	-0.50143		59.0884	-0.52332
59.1286	-0.50143		59.1211	-0.52334
59.1618	-0.50145		59.1538	-0.52334
59.195	-0.50147		59.1873	-0.52335
59.2289	-0.50145		59.2214	-0.52338
59.2621	-0.50141		59.2542	-0.52345
59.2957	-0.50139		59.2887	-0.52348
59.3276	-0.50136		59.3216	-0.52349
59.3621	-0.50137		59.3545	-0.5235
59.3961	-0.50139		59.3886	-0.52352
59.4295	-0.50137		59.4211	-0.52357
59.4626	-0.50131		59.4549	-0.52363
59.4958	-0.50126		59.4887	-0.52368
59.5288	-0.50126		59.5211	-0.52367
59.5621	-0.50127		59.5546	-0.52366
59.5961	-0.50129		59.5884	-0.52364
59.6288	-0.5013		59.6217	-0.52366
59.6633	-0.50129		59.6552	-0.52372
59.6959	-0.50129		59.6883	-0.52378
59.7298	-0.50126		59.7216	-0.52381
59.7632	-0.50124		59.7547	-0.52382
59.7953	-0.50121		59.7891	-0.52383
59.8295	-0.50122		59.8234	-0.52387
59.8624	-0.50125		59.8558	-0.52394
59.8967	-0.50123		59.8886	-0.52399
59.9304	-0.50121		59.9222	-0.52403
59.9626	-0.50116		59.955	-0.52404
59.9977	-0.5011		59.9887	-0.52403
60.0301	-0.5011		60.0217	-0.52404
60.0627	-0.50115		60.0557	-0.52405
60.0972	-0.50121		60.0884	-0.52407
60.1307	-0.50125		60.1219	-0.52408
60.1638	-0.50123		60.1555	-0.5241
60.1962	-0.50117		60.1891	-0.52415
60.229	-0.50111		60.2233	-0.52422
60.2634	-0.5011		60.2565	-0.52429
60.2974	-0.50111		60.2902	-0.52433
60.33	-0.50112		60.3234	-0.52435
60.3636	-0.50115		60.356	-0.52438
60.3968	-0.50118		60.3902	-0.52443
60.4308	-0.50119		60.4234	-0.52447
60.4638	-0.50115		60.4563	-0.52449
60.4963	-0.50109		60.4888	-0.52449
60.5305	-0.50103		60.5225	-0.52451
60.5641	-0.50104		60.5569	-0.52452
60.5969	-0.50108		60.5903	-0.52453
60.6308	-0.50111		60.6244	-0.52453
60.6644	-0.50113		60.656	-0.52452
60.6979	-0.50114		60.69	-0.52452
60.7308	-0.50112		60.7234	-0.52456
60.764	-0.50111		60.7569	-0.5246
60.7977	-0.5011		60.7902	-0.52464
60.8313	-0.5011		60.8241	-0.5247
60.8646	-0.50107		60.8568	-0.52469
60.8979	-0.50105		60.8903	-0.52468
60.9304	-0.50105		60.9239	-0.52471
60.9645	-0.50105		60.9572	-0.52473
60.9981	-0.50107		60.991	-0.52477
61.0313	-0.5011		61.0251	-0.52479
61.0643	-0.50112		61.0576	-0.52479
61.0982	-0.50115		61.0903	-0.52483
61.1318	-0.50114		61.1239	-0.52488
61.1639	-0.5011		61.1574	-0.52496
61.1982	-0.50106		61.1915	-0.52503
61.2316	-0.50107		61.2255	-0.52505
61.2644	-0.50111		61.258	-0.52504
61.2988	-0.50115		61.2912	-0.52501
61.332	-0.50114		61.3247	-0.52497
61.3649	-0.50112		61.3572	-0.52499
61.3985	-0.50114		61.3913	-0.52503
61.4323	-0.50116		61.4247	-0.52509
61.4644	-0.50122		61.4592	-0.52516
61.4986	-0.50128		61.4914	-0.52522
61.5324	-0.50136		61.5249	-0.52525
61.5665	-0.50142		61.558	-0.52529
61.6	-0.50146		61.5915	-0.52533
61.6324	-0.50143		61.6257	-0.5254
61.6662	-0.50138		61.6597	-0.52547
61.6984	-0.50135		61.6922	-0.52551
61.7325	-0.50129		61.7245	-0.52551
61.7658	-0.50124		61.7575	-0.5255
61.7983	-0.50122		61.7915	-0.52549
61.8323	-0.50124		61.8252	-0.5255
61.8665	-0.50129		61.8592	-0.52555
61.9	-0.50137		61.8924	-0.52559
61.9337	-0.5014		61.9255	-0.5256
61.9662	-0.50138		61.9585	-0.52559
61.9992	-0.50131		61.9922	-0.52559
62.0327	-0.50124		62.0254	-0.52564
62.0653	-0.50122		62.0596	-0.52572
62.0996	-0.50124		62.0927	-0.52577
62.133	-0.50129		62.1262	-0.52576
62.1671	-0.50134		62.1587	-0.52573
62.201	-0.50138		62.1911	-0.52571
62.2334	-0.50138		62.2255	-0.52572
62.2672	-0.50137		62.259	-0.52577
62.3002	-0.50139		62.2923	-0.52583
62.3332	-0.50141		62.3263	-0.52586
62.3671	-0.50145		62.3603	-0.52591
62.3987	-0.50145		62.3928	-0.52598
62.4326	-0.50141		62.4261	-0.52606
62.4673	-0.50136		62.4597	-0.52617
62.5001	-0.50133		62.4929	-0.52621
62.5342	-0.50136		62.5269	-0.52622
62.5676	-0.50143		62.5599	-0.52622
62.6005	-0.50147		62.593	-0.52622
62.634	-0.50149		62.6273	-0.52621
62.6669	-0.5015		62.6591	-0.52619
62.7004	-0.50151		62.6928	-0.5262
62.7335	-0.50155		62.7261	-0.52625
62.7673	-0.50157		62.7602	-0.52633
62.8002	-0.50159		62.7942	-0.52641
62.8334	-0.50161		62.8276	-0.52647
62.8678	-0.50164		62.8601	-0.52648
62.9004	-0.50169		62.8943	-0.52647
62.9342	-0.50172		62.927	-0.52646
62.9677	-0.50171		62.9603	-0.52648
63.0015	-0.50169		62.9932	-0.52651
63.0342	-0.50167		63.0272	-0.52656
63.0676	-0.50169		63.0607	-0.5266
63.1006	-0.50174		63.094	-0.52663
63.134	-0.50179		63.128	-0.52661
63.1679	-0.50183		63.1608	-0.52663
63.2016	-0.50182		63.1947	-0.52664
63.2341	-0.50181		63.2276	-0.52666
63.2669	-0.50179		63.2613	-0.52667
63.3016	-0.5018		63.2934	-0.5267
63.3344	-0.50182		63.3254	-0.52677
63.3672	-0.50182		63.3598	-0.52684
63.4008	-0.50184		63.393	-0.52688
63.4342	-0.50188		63.4277	-0.52687
63.4684	-0.50189		63.4601	-0.52685
63.5013	-0.50186		63.4938	-0.52689
63.5335	-0.50183		63.5274	-0.52697
63.5671	-0.50183		63.5608	-0.52703
63.6013	-0.50187		63.5947	-0.52706
63.6344	-0.50195		63.628	-0.52709
63.6687	-0.50198		63.6615	-0.52709
63.7018	-0.502		63.695	-0.52709
63.7342	-0.502		63.7271	-0.52712
63.7681	-0.502		63.7618	-0.52714
63.8008	-0.50203		63.7949	-0.52718
63.8348	-0.5021		63.8283	-0.52726
63.8689	-0.50217		63.8614	-0.52734
63.9029	-0.50223		63.8956	-0.52739
63.9355	-0.50222		63.9286	-0.52744
63.9685	-0.50218		63.9618	-0.52747
64.0016	-0.50216		63.9953	-0.52747
64.0342	-0.50216		64.0291	-0.52749
64.0691	-0.5022		64.0615	-0.52751
64.1036	-0.50226		64.0952	-0.52751
64.1359	-0.50233		64.1291	-0.52753
64.1692	-0.50237		64.1619	-0.52757
64.202	-0.50241		64.196	-0.52761
64.2349	-0.50241		64.2295	-0.52766
64.2697	-0.50236		64.2622	-0.52769
64.3022	-0.50234		64.2964	-0.52771
64.3357	-0.50235		64.3291	-0.52773
64.37	-0.50239		64.363	-0.52777
64.4026	-0.50245		64.3961	-0.52781
64.4363	-0.50249		64.4291	-0.52785
64.4701	-0.50252		64.4627	-0.52789
64.5033	-0.50256		64.4965	-0.52788
64.5363	-0.50256		64.5298	-0.5279
64.5696	-0.50258		64.563	-0.52795
64.6025	-0.50261		64.5969	-0.52796
64.6371	-0.50263		64.6293	-0.52798
64.6705	-0.50265		64.6629	-0.52801
64.7031	-0.50266		64.6967	-0.52802
64.7362	-0.50268		64.7305	-0.52803
64.7702	-0.50268		64.7627	-0.52803
64.8033	-0.50264		64.7965	-0.52803
64.8363	-0.50255		64.8299	-0.52804
64.8702	-0.5025		64.8638	-0.52811
64.9026	-0.50255		64.8968	-0.52815
64.9367	-0.50278		64.9304	-0.52819
64.9709	-0.50292		64.9624	-0.52823
65.0043	-0.50297		64.9967	-0.52826
65.0374	-0.50296		65.0304	-0.52829
65.0701	-0.50296		65.0632	-0.52833
65.1037	-0.50297		65.0972	-0.52836
65.1375	-0.50299		65.1309	-0.52839
65.171	-0.503		65.1636	-0.52839
65.2049	-0.503		65.1967	-0.52839
65.2375	-0.50304		65.2309	-0.52841
65.2717	-0.5031		65.2646	-0.52849
65.3045	-0.50314		65.2986	-0.52858
65.3382	-0.50316		65.331	-0.52864
65.3708	-0.50314		65.3645	-0.52866
65.4041	-0.50308		65.3971	-0.52864
65.4378	-0.50305		65.4308	-0.52864
65.4714	-0.50306		65.4643	-0.52868
65.5045	-0.50307		65.4979	-0.52874
65.5375	-0.5031		65.5314	-0.52879
65.5709	-0.50313		65.5654	-0.52884
65.6043	-0.50317		65.5984	-0.52888
65.638	-0.50321		65.6315	-0.52891
65.6717	-0.50321		65.665	-0.52894
65.7055	-0.50315		65.6983	-0.529
65.7384	-0.50312		65.7314	-0.52905
65.7713	-0.50312		65.7655	-0.5291
65.806	-0.50314		65.7985	-0.52913
65.8388	-0.50318		65.832	-0.52912
65.8724	-0.50323		65.8652	-0.52912
65.9055	-0.5033		65.899	-0.52915
65.9387	-0.50334		65.933	-0.52919
65.9728	-0.50337		65.9661	-0.52923
66.0051	-0.50339		65.9999	-0.52926
66.0396	-0.5034		66.0324	-0.52926
66.0721	-0.5034		66.0638	-0.52928
66.1056	-0.5034		66.0983	-0.52931
66.1393	-0.50342		66.1323	-0.52938
66.1723	-0.50344		66.1659	-0.52941
66.2071	-0.50349		66.1995	-0.52939
66.2399	-0.50351		66.2323	-0.52939
66.2732	-0.50349		66.2654	-0.52941
66.3066	-0.50346		66.2989	-0.52944
66.3394	-0.50343		66.3332	-0.52949
66.3726	-0.50344		66.3662	-0.52951
66.4061	-0.50348		66.3988	-0.52952
66.4392	-0.50351		66.4333	-0.52954
66.4735	-0.50352		66.4659	-0.52955
66.5063	-0.50353		66.4993	-0.52957
66.5396	-0.50353		66.5335	-0.52958
66.5741	-0.50354		66.5666	-0.52961
[truncated: 619 more rows]
