# Supplementary material for: Conformal in-ear bioelectronics for visual and auditory brain-computer interfaces
Source: Nat Commun. 2023 Jul 14;14:4213. doi: 10.1038/s41467-023-39814-6 (PMC10349124; doi:10.1038/s41467-023-39814-6)
Supplement: Supplementary file 11 — Source Data [file 41467_2023_39814_MOESM11_ESM.zip › Source Data/Figure S3b.xlsx]

## Sheet: DMA
Temperature (℃)	Storage Modulus (Mpa)-SMP1		Temperature (℃)	Storage Modulus (Mpa)-SMP2
0.08581	407.337		0.09842	105.063
0.11415	408.012		0.19696	104.899
0.14241	408.663		0.299	104.755
0.17616	409.204		0.39888	104.656
0.21325	409.903		0.49732	104.449
0.25715	410.329		0.59316	104.297
0.30464	410.857		0.68825	104.141
0.3642	411.5		0.78695	103.991
0.43641	411.967		0.8913	103.781
0.50986	412.395		0.99816	103.663
0.58643	412.739		1.10055	103.46
0.6623	413.35		1.20653	103.332
0.73886	413.717		1.31425	103.12
0.81294	414.267		1.41742	102.964
0.89118	414.488		1.51593	102.829
0.96866	414.936		1.61276	102.663
1.04684	415.258		1.71018	102.504
1.12688	415.741		1.8074	102.348
1.20727	416.026		1.90276	102.189
1.29236	416.324		2.00003	102.011
1.38221	416.523		2.09264	101.888
1.47172	416.784		2.18457	101.652
1.57027	417.034		2.27621	101.557
1.67491	417.398		2.37266	101.421
1.78146	417.611		2.47183	101.324
1.88954	417.905		2.56855	101.157
2.00276	418.012		2.6635	101.06
2.1165	418.321		2.76084	100.883
2.23657	418.417		2.85951	100.777
2.35578	418.665		2.95632	100.609
2.47739	418.798		3.05724	100.512
2.60044	418.991		3.1585	100.382
2.72385	419.185		3.25758	100.277
2.8525	419.354		3.35504	100.167
2.98132	419.608		3.45024	100.024
3.11427	419.646		3.54855	99.9777
3.24636	419.875		3.65149	99.8561
3.38299	419.864		3.75616	99.6859
3.52072	420.02		3.86007	99.4771
3.66314	420.016		3.95914	99.4116
3.80759	420.085		4.05522	99.2266
3.95232	420.24		4.16094	99.0884
4.10004	420.415		4.2711	99.0203
4.24819	420.448		4.37589	98.8654
4.39533	420.611		4.47839	98.6989
4.54015	420.629		4.57909	98.5155
4.68525	420.794		4.67692	98.3479
4.82512	420.859		4.76991	98.2262
4.97036	420.947		4.8672	98.0611
5.11393	421.054		4.97015	97.9641
5.25471	421.003		5.07598	97.8642
5.39659	421.107		5.18019	97.6236
5.53723	421.249		5.27631	97.5917
5.67917	421.416		5.37438	97.3729
5.82451	421.417		5.47278	97.1921
5.9644	421.416		5.56935	97.0612
6.11027	421.491		5.66515	96.7912
6.25528	421.632		5.7645	96.5373
6.39514	421.681		5.86697	96.3518
6.53221	421.774		5.97672	96.1483
6.66597	421.864		6.0803	96.0182
6.80421	421.822		6.17684	95.897
6.94334	421.888		6.27373	95.809
7.08525	422.005		6.37412	95.7239
7.22572	422.146		6.47771	95.5427
7.3807	422.219		6.56858	95.4443
7.52095	422.218		6.65076	95.4071
7.67911	422.282		6.74853	95.2636
7.83592	422.232		6.84777	95.1948
8.00758	422.302		6.95061	95.1489
8.17863	422.258		7.0537	94.9766
8.34845	422.253		7.15131	94.7856
8.49909	422.266		7.24374	94.6651
8.64288	422.221		7.34507	94.6452
8.78876	422.125		7.44998	94.5243
8.93248	421.88		7.54672	94.3353
9.08039	421.655		7.64084	94.3227
9.23134	421.398		7.74227	94.2586
9.38583	421.012		7.84063	94.1549
9.53993	420.75		7.93479	94.1344
9.69744	420.31		8.02834	93.9972
9.84888	420.014		8.12464	93.8084
10.0035	419.527		8.22487	93.6854
10.1554	419.174		8.32322	93.5251
10.3101	418.689		8.42005	93.3734
10.4659	418.205		8.52449	93.2181
10.6287	417.693		8.62965	93.0236
10.799	417.066		8.72753	92.8822
10.965	416.513		8.82515	92.6935
11.1287	416.016		8.92304	92.5546
11.293	415.623		9.01706	92.4336
11.4532	415.062		9.11493	92.2254
11.6099	414.582		9.21624	92.0551
11.7628	414.199		9.31789	91.8787
11.916	413.709		9.42065	91.756
12.0632	413.377		9.52178	91.6895
12.2068	412.855		9.62538	91.5425
12.3558	412.423		9.72658	91.3391
12.5003	411.948		9.82092	91.152
12.6408	411.529		9.91361	91.0084
12.7834	411.091		10.0092	90.8895
12.9313	410.742		10.1054	90.7771
13.0717	410.253		10.2002	90.494
13.2146	409.861		10.2982	90.3025
13.3561	409.396		10.4032	90.0589
13.4964	408.997		10.5074	89.847
13.6384	408.552		10.6058	89.6699
13.7807	408.177		10.6989	89.3787
13.9228	407.739		10.7972	89.1253
14.0676	407.358		10.8979	88.8613
14.2103	406.864		10.9996	88.5893
14.3531	406.441		11.0975	88.1981
14.4936	405.95		11.1957	87.8601
14.6343	405.496		11.2954	87.4241
14.7791	405.01		11.397	86.9378
14.9232	404.521		11.4952	86.353
15.0682	404.027		11.593	85.7555
15.2143	403.479		11.6933	85.1932
15.3645	402.981		11.7942	84.6865
15.511	402.427		11.891	84.2998
15.6591	401.915		11.988	83.9448
15.8018	401.317		12.0917	83.5709
15.948	400.812		12.2015	83.2601
16.0924	400.25		12.3087	83.0324
16.2393	399.694		12.411	82.7225
16.3894	399.09		12.5106	82.5073
16.5372	398.513		12.6118	82.2159
16.6838	397.875		12.7111	82.02
16.8335	397.273		12.8102	81.7552
16.9849	396.726		12.9079	81.5873
17.1306	396.006		13.0037	81.2915
17.279	395.422		13.0972	81.1152
17.4303	394.746		13.1942	80.9559
17.5835	394.034		13.2967	80.7091
17.7349	393.38		13.4069	80.4867
17.8901	392.741		13.5128	80.2418
18.0396	392.127		13.6127	80.0395
18.1994	391.408		13.7142	79.8083
18.3517	390.78		13.8188	79.6278
18.5047	390.061		13.9253	79.4281
18.6533	389.351		14.0328	79.1807
18.8067	388.663		14.1364	78.9282
18.9596	387.891		14.2384	78.6673
19.1148	387.235		14.3385	78.4248
19.27	386.428		14.4393	78.2677
19.4232	385.741		14.5387	78.168
19.5804	384.998		14.6377	77.9425
19.7398	384.284		14.7378	77.674
19.8892	383.504		14.8377	77.5233
20.0413	382.781		14.9382	77.3479
20.1935	382.016		15.034	77.0594
20.3461	381.295		15.131	76.843
20.4993	380.558		15.2363	76.6814
20.6545	379.812		15.3398	76.565
20.8071	379.034		15.44	76.3449
20.9615	378.317		15.542	76.1837
21.1206	377.627		15.6482	76.0494
21.2706	376.901		15.7511	75.828
21.4216	376.148		15.8495	75.6199
21.5727	375.418		15.9533	75.4436
21.7233	374.635		16.059	75.2778
21.8748	373.884		16.159	75.1312
22.0277	373.118		16.2597	74.924
22.1771	372.277		16.3595	74.6909
22.3339	371.533		16.4619	74.5914
22.4882	370.757		16.5632	74.4197
22.6437	369.982		16.6631	74.2154
22.7888	369.221		16.7633	74.0407
22.9378	368.478		16.8597	73.8464
23.0873	367.657		16.958	73.707
23.2385	366.852		17.0603	73.5988
23.3886	366.099		17.1615	73.4705
23.5339	365.263		17.2598	73.2148
23.6781	364.489		17.3603	73.0267
23.83	363.675		17.4602	72.8639
23.9812	362.878		17.5577	72.6826
24.1257	362.083		17.6584	72.5604
24.272	361.218		17.7612	72.3363
24.4172	360.393		17.8647	72.1774
24.5614	359.599		17.964	72.0898
24.7113	358.761		18.061	71.9411
24.8596	357.885		18.1607	71.7308
25.0091	357.088		18.2633	71.559
25.1636	356.245		18.3699	71.4326
25.3131	355.441		18.4816	71.3014
25.4601	354.565		18.586	71.0921
25.606	353.755		18.684	70.8892
25.7517	352.951		18.7827	70.6851
25.8974	352.066		18.8826	70.4623
26.0437	351.212		18.9873	70.349
26.192	350.365		19.0918	70.1785
26.341	349.486		19.1939	70.0345
26.4932	348.656		19.2945	69.8946
26.6448	347.745		19.3962	69.8133
26.7916	346.909		19.5041	69.5768
26.9376	346.009		19.6073	69.4492
27.084	345.176		19.7064	69.2577
27.2308	344.294		19.8047	69.0569
27.3799	343.413		19.8965	68.88
27.5276	342.552		19.9899	68.7003
27.6748	341.642		20.0838	68.5008
27.8272	340.803		20.1806	68.309
27.9819	339.894		20.2749	68.1564
28.1302	339.047		20.3697	68.0304
28.2762	338.154		20.4629	67.8653
28.4224	337.268		20.5598	67.7007
28.5691	336.366		20.6567	67.5366
28.7173	335.405		20.7531	67.3643
28.8654	334.486		20.8475	67.1681
29.0151	333.58		20.9387	67.0688
29.167	332.659		21.031	66.8994
29.3227	331.73		21.1264	66.7188
29.4731	330.822		21.224	66.5516
29.6198	329.843		21.3225	66.3908
29.7674	328.933		21.4209	66.2609
29.9145	328.006		21.5177	66.0445
30.0631	327.034		21.6144	65.9206
30.2112	326.07		21.7102	65.776
30.3602	325.083		21.8063	65.6252
30.5116	324.124		21.9018	65.5325
30.6668	323.162		21.999	65.4046
30.8191	322.161		22.1022	65.3091
30.9686	321.169		22.2056	65.1818
31.1149	320.181		22.3051	65.0418
31.2635	319.169		22.4024	64.9462
31.4128	318.13		22.5013	64.8357
31.5614	317.144		22.6043	64.7184
31.7109	316.116		22.7042	64.5987
31.8624	315.106		22.8038	64.4956
32.0195	314.1		22.9034	64.3207
32.1705	313.073		23.007	64.1582
32.3207	312.046		23.1078	64.0214
32.4673	310.984		23.2079	63.913
32.6153	309.951		23.3073	63.7805
32.764	308.877		23.4031	63.6871
32.9142	307.791		23.4979	63.5786
33.059	306.733		23.5958	63.4309
33.2111	305.645		23.6955	63.3107
33.3647	304.587		23.7945	63.1931
33.5217	303.496		23.8924	63.0869
33.6732	302.44		23.9915	62.9739
33.8207	301.345		24.0913	62.8429
33.9702	300.245		24.1917	62.6963
34.117	299.165		24.2947	62.5703
34.2655	298.018		24.3948	62.47
34.4142	296.899		24.4912	62.3464
34.5649	295.778		24.5914	62.2064
34.7199	294.67		24.6966	62.0596
34.8787	293.533		24.8037	61.8998
35.0267	292.445		24.9108	61.7773
35.175	291.288		25.0169	61.6028
35.3219	290.142		25.1197	61.4971
35.4701	289.009		25.2177	61.3647
35.6187	287.844		25.318	61.1889
35.7677	286.685		25.4215	61.0823
35.9186	285.483		25.5249	60.9618
36.0709	284.32		25.6268	60.8325
36.2299	283.131		25.7233	60.7251
36.3811	281.957		25.8242	60.5974
36.5275	280.778		25.9248	60.4562
36.6727	279.582		26.0256	60.3192
36.8244	278.387		26.1252	60.2208
36.9707	277.153		26.2231	60.089
37.1196	275.917		26.3226	59.9907
37.2681	274.672		26.4237	59.8622
37.4198	273.428		26.5229	59.7338
37.5765	272.201		26.6184	59.6333
37.7251	270.952		26.7153	59.5095
37.8764	269.708		26.8111	59.3681
38.0251	268.447		26.9078	59.2552
38.1754	267.17		27.0115	59.1215
38.32	265.899		27.1156	59.0078
38.4717	264.612		27.2173	58.8984
38.6194	263.301		27.3183	58.7754
38.768	261.99		27.4192	58.6523
38.9248	260.706		27.5199	58.5361
39.0809	259.39		27.6206	58.4152
39.2294	258.085		27.7208	58.3023
39.3743	256.745		27.8204	58.1862
39.5236	255.419		27.9199	58.0568
39.6715	254.067		28.0214	57.9308
39.821	252.691		28.1216	57.8219
39.9704	251.304		28.2205	57.6711
40.1189	249.904		28.3165	57.5273
40.2731	248.535		28.4123	57.3906
40.4304	247.165		28.5101	57.288
40.581	245.788		28.6112	57.1722
40.7266	244.372		28.7161	57.0553
40.8743	242.965		28.821	56.9393
41.0224	241.544		28.9228	56.8109
41.1706	240.101		29.02	56.712
41.3199	238.64		29.1181	56.5734
41.4696	237.165		29.2159	56.4513
41.6214	235.699		29.3142	56.3475
41.7805	234.241		29.4159	56.2109
41.9301	232.773		29.5201	56.067
42.0779	231.305		29.623	55.9531
42.2244	229.804		29.7238	55.8275
42.3708	228.276		29.8238	55.7457
42.5201	226.733		29.9249	55.5784
42.6689	225.188		30.0257	55.4508
42.8195	223.619		30.1263	55.3048
42.97	222.038		30.2253	55.165
43.1287	220.484		30.3212	55.0344
43.2814	218.921		30.4203	54.9178
43.428	217.341		30.5196	54.7788
43.5741	215.746		30.6182	54.6302
43.7214	214.113		30.7188	54.5147
43.8686	212.453		30.818	54.3565
44.0179	210.785		30.9144	54.234
44.1661	209.091		31.0092	54.0869
44.3168	207.377		31.1067	53.9472
44.4727	205.69		31.2067	53.8473
44.6283	203.994		31.3061	53.7095
44.7776	202.29		31.4029	53.552
44.9239	200.546		31.5063	53.4003
45.0712	198.745		31.6141	53.2722
45.2179	196.95		31.7222	53.1232
45.3658	195.099		31.8281	52.984
45.5145	193.241		31.9326	52.8447
45.6648	191.322		32.0393	52.7401
45.8194	189.458		32.1481	52.6173
45.9788	187.575		32.2563	52.493
46.1252	185.677		32.3646	52.3431
46.2721	183.751		32.4743	52.2187
46.4206	181.774		32.5831	52.087
46.5688	179.777		32.6887	51.9652
46.7169	177.754		32.7966	51.8341
46.8646	175.659		32.9103	51.7055
47.0143	173.549		33.0288	51.5806
47.1665	171.423		33.145	51.4671
47.3261	169.286		33.2577	51.3333
47.4749	167.116		33.3708	51.1936
47.6211	164.911		33.4847	51.0573
47.7693	162.671		33.5948	50.9206
47.9179	160.361		33.7076	50.7848
48.0676	158.026		33.8193	50.6452
48.2173	155.638		33.9302	50.5016
48.3647	153.183		34.0418	50.375
48.5143	150.686		34.1547	50.2032
48.6734	148.189		34.2666	50.0589
48.8255	145.643		34.3765	49.9277
48.9723	143.045		34.4891	49.7673
49.1193	140.364		34.6008	49.6172
49.2666	137.571		34.7103	49.4614
49.415	134.711		34.8203	49.3263
49.5621	131.764		34.9333	49.2044
49.7113	128.744		35.0408	49.0363
49.8601	125.611		35.1411	48.8874
50.0181	122.462		35.2421	48.7312
50.1723	119.195		35.3416	48.5904
50.3191	115.831		35.4415	48.4205
50.4671	112.394		35.5413	48.237
50.6223	108.885		35.6409	48.0574
50.7834	105.011		35.7398	47.8897
50.9468	99.5816		35.8384	47.672
51.1138	95.2111		35.9374	47.4755
51.2823	90.8514		36.0393	47.2696
51.4555	84.6114		36.1388	47.0832
51.6222	79.6346		36.237	46.8956
51.7846	74.8055		36.3353	46.689
51.9494	67.5474		36.4333	46.4777
52.1136	61.8238		36.5312	46.2173
52.2795	56.4523		36.63	45.9837
52.4526	47.9669		36.7289	45.7238
52.6236	43.1781		36.828	45.4443
52.8049	35.4006		36.9269	45.1971
52.9815	29.6078		37.0271	44.9006
53.1525	23.6021		37.127	44.6414
53.3243	18.4358		37.2258	44.4229
53.4988	13.7811		37.3247	44.1056
53.6752	10.4654		37.4241	43.7701
53.854	7.19405		37.5222	43.4705
54.0387	5.19866		37.6221	43.1344
54.2301	3.6656		37.7224	42.8454
54.4136	2.64221		37.8229	42.545
54.5946	1.96917		37.9258	42.2045
54.7695	1.56881		38.0279	41.8378
54.9425	1.35865		38.1299	41.4979
55.1073	1.20876		38.2293	41.1779
55.2739	1.09984		38.3282	40.8959
55.441	1.04208		38.4261	40.5418
55.6135	0.96396		38.5259	40.1985
55.7792	0.90716		38.6261	39.869
55.939	0.87157		38.7257	39.4829
56.1006	0.83192		38.8253	39.0779
56.2634	0.79013		38.9226	38.7343
56.4219	0.76612		39.0207	38.2957
56.5766	0.7446		39.12	37.9609
56.7351	0.72273		39.2215	37.5065
56.904	0.69872		39.3231	37.0794
57.0676	0.67358		39.4234	36.6731
57.2183	0.65789		39.5234	36.2657
57.3665	0.64627		39.6229	35.9243
57.5204	0.63118		39.7246	35.5104
57.6727	0.61964		39.8266	35.0418
57.8241	0.60946		39.9267	34.6581
57.9813	0.60332		40.0278	34.2102
58.1464	0.5812		40.1277	33.8115
58.3194	0.57785		40.2277	33.4496
58.4821	0.56899		40.3289	33.1632
58.6345	0.55483		40.428	32.947
58.7869	0.55309		40.5281	32.7486
58.9424	0.54194		40.6287	32.7179
59.0921	0.53467		40.7281	32.5985
59.2427	0.52798		40.8284	32.41
59.3969	0.51972		40.9277	32.0349
59.5505	0.51683		41.0299	31.6711
59.7121	0.51367		41.1335	31.3419
59.8676	0.50183		41.2343	30.9883
60.0184	0.49682		41.3346	30.6043
60.1661	0.49214		41.4336	30.129
60.3122	0.4882		41.532	29.6204
60.4613	0.48477		41.6298	29.1124
60.6088	0.47975		41.7291	28.5481
60.7599	0.47323		41.8304	27.9914
60.913	0.46594		41.9332	27.4497
61.0775	0.46548		42.0366	26.8813
61.2405	0.46041		42.1389	26.2909
61.3874	0.45907		42.2377	25.669
61.5343	0.456		42.3358	25.1466
61.6806	0.454		42.4362	24.4771
61.8288	0.45172		42.5376	23.6593
61.9768	0.44393		42.6381	23.025
62.1312	0.44886		42.7377	22.5347
62.2888	0.43393		42.837	22.1337
62.4538	0.4392		42.9368	21.7742
62.6172	0.4339		43.0374	21.4118
62.7701	0.42725		43.1374	20.9523
62.9158	0.42635		43.2362	20.5056
63.0641	0.42441		43.3347	20.0295
63.2119	0.41976		43.4332	19.4489
63.3665	0.41853		43.5344	18.9494
63.5208	0.4113		43.637	18.4494
63.6702	0.42003		43.7377	17.8423
63.8367	0.40457		43.8393	17.2351
64.0036	0.40428		43.9412	16.6482
64.1552	0.39375		44.0422	16.1181
64.304	0.39233		44.1405	15.5812
64.45	0.38563		44.239	14.956
64.5986	0.38063		44.3389	14.2365
64.7511	0.37423		44.4408	13.7044
64.9116	0.37238		44.5428	13.2564
65.0664	0.36906		44.6434	12.7929
65.2304	0.36164		44.7427	12.2793
65.3926	0.35629		44.8433	11.8249
65.5472	0.33678		44.945	11.3505
65.7023	0.31325		45.0465	10.7739
65.8675	0.31063		45.1459	10.255
66.0329	0.32372		45.2433	9.86155
66.1976	0.29444		45.3397	9.25137
66.3585	0.29441		45.4353	8.72051
66.5256	0.31821		45.5349	8.33472
66.6951	0.31043		45.6356	7.75439
66.8477	0.31006		45.7384	7.20009
66.9969	0.30676		45.8405	6.753
67.151	0.30347		45.9437	6.21121
67.3104	0.30884		46.0469	5.69806
67.4676	0.30932		46.147	5.32085
67.6243	0.30776		46.2452	4.81187
67.7831	0.30839		46.3459	4.32373
67.9583	0.31131		46.4449	3.9831
68.131	0.30728		46.5417	3.56081
68.2906	0.30719		46.6416	3.12458
68.4485	0.30392		46.7443	2.81797
68.5993	0.30475		46.849	1.52077
68.7548	0.30441		46.9533	1.38248
68.9099	0.30101		47.0476	1.26764
69.0698	0.30716		47.1429	1.1998
69.2281	0.29789		47.2412	1.12127
69.3986	0.30186		47.3378	1.04619
69.5597	0.29554		47.4377	1.0002
69.7186	0.29756		47.5412	0.9491
69.8819	0.29877		47.6434	0.89908
70.0413	0.29691		47.7456	0.85983
70.2063	0.29281		47.8496	0.82359
70.3692	0.29169		47.9511	0.78612
70.5302	0.295		48.05	0.75352
70.6965	0.29857		48.1493	0.72047
70.8666	0.29695		48.2504	0.69138
71.0236	0.29663		48.3505	0.66395
71.1743	0.29672		48.4505	0.63911
71.3406	0.29232		48.5465	0.61509
71.5055	0.29434		48.6426	0.59655
71.6654	0.29154		48.7418	0.58221
71.825	0.29628		48.8422	0.57102
71.9905	0.29646		48.9447	0.56114
72.1607	0.29761		49.0433	0.55276
72.3221	0.29479		49.1426	0.54645
72.4815	0.29215		49.245	0.5396
72.6406	0.29774		49.3445	0.53489
72.8008	0.28587		49.4473	0.52932
72.9575	0.29082		49.5464	0.52391
73.1111	0.28869		49.6437	0.51901
73.2679	0.28434		49.7452	0.51477
73.4302	0.29016		49.8507	0.51064
73.6087	0.28664		49.9539	0.50432
73.7674	0.28037		50.054	0.50048
73.9168	0.28305		50.1511	0.4965
74.07	0.2772		50.2508	0.4918
74.228	0.27832		50.3522	0.48885
74.3855	0.27696		50.4516	0.48505
74.5436	0.27327		50.5515	0.48193
74.6982	0.27459		50.6536	0.47734
74.8679	0.26914		50.7531	0.47401
75.0413	0.27759		50.8509	0.47017
75.2001	0.27669		50.9503	0.46721
75.3579	0.27062		51.0492	0.46356
75.5144	0.27771		51.1498	0.4601
75.668	0.27496		51.2496	0.45646
75.8183	0.27149		51.3471	0.45347
75.9728	0.27324		51.4439	0.45071
76.1325	0.27953		51.5403	0.44769
76.3017	0.28287		51.6377	0.44597
76.4687	0.27626		51.7347	0.44359
76.6336	0.26974		51.8323	0.4409
76.7885	0.27535		51.9308	0.43999
76.9419	0.27681		52.0294	0.43851
77.1031	0.27213		52.1291	0.43697
77.2651	0.27366		52.2276	0.4358
77.4207	0.27365		52.3235	0.43564
77.5796	0.27284		52.4185	0.43372
77.7464	0.27216		52.5147	0.4329
77.9033	0.27143		52.6131	0.43301
78.0572	0.26938		52.7139	0.43129
78.2168	0.26576		52.8158	0.43072
78.3753	0.27054		52.9181	0.43076
78.5305	0.27197		53.0186	0.4293
78.6868	0.2691		53.1181	0.42934
78.8454	0.27081		53.2158	0.42956
79.0163	0.26323		53.3128	0.4293
79.1923	0.26677		53.4109	0.42858
79.3539	0.26687		53.5132	0.42889
79.5115	0.26825		53.6174	0.42791
79.6614	0.27003		53.7205	0.42715
79.8128	0.26319		53.8225	0.42699
79.9697	0.26662		53.9231	0.42657
80.1319	0.26601		54.0221	0.42671
80.293	0.27024		54.1204	0.42591
80.4577	0.2736		54.2195	0.42596
80.6175	0.2648		54.319	0.42524
80.7685	0.26602		54.4182	0.42482
80.9257	0.26948		54.5149	0.4248
			54.6118	0.42519
			54.7099	0.42386
			54.8094	0.42297
			54.9096	0.42264
			55.0086	0.4226
			55.1101	0.42178
			55.2115	0.42251
			55.3124	0.42118
			55.4124	0.42081
			55.5122	0.42037
			55.611	0.41982
			55.7098	0.42001
			55.8093	0.41979
			55.9085	0.41879
			56.0098	0.41924
			56.1117	0.41846
			56.2126	0.41808
			56.3126	0.41763
			56.4126	0.41692
			56.5129	0.41699
			56.6144	0.41624
			56.7163	0.41613
			56.8193	0.41599
			56.9233	0.41541
			57.0279	0.41614
			57.1329	0.41476
			57.2387	0.41482
			57.3449	0.41493
			57.4476	0.41448
			57.5488	0.4136
			57.6486	0.41291
			57.7487	0.41293
			57.8499	0.41304
			57.9513	0.41213
			58.0511	0.41208
			58.1484	0.4118
			58.2446	0.41141
			58.3453	0.41039
			58.4494	0.41114
			58.5535	0.41096
			58.6562	0.41027
			58.7566	0.40981
			58.8569	0.40982
			58.9586	0.40951
			59.0598	0.40972
			59.1602	0.40891
			59.2607	0.40833
			59.3624	0.40866
			59.4634	0.40773
			59.5625	0.40756
			59.6633	0.40713
			59.7669	0.40664
			59.8759	0.40655
			59.9864	0.40648
			60.2573	0.40519
			60.3625	0.40482
			60.4657	0.40485
			60.5678	0.405
			60.6691	0.40431
			60.7702	0.40475
			60.8723	0.4037
			60.9747	0.40414
			61.0769	0.40461
			61.1783	0.40296
			61.2781	0.4022
			61.3792	0.40264
			61.4793	0.40248
			61.5779	0.40211
			61.676	0.40169
			61.7734	0.40202
			61.8701	0.40138
			61.9687	0.40155
			62.0679	0.40108
			62.1683	0.40068
			62.3887	0.40034
			62.4938	0.39974
			62.595	0.39961
			62.6937	0.39925
			62.7919	0.39855
			62.8873	0.39857
			62.9816	0.39801
			63.0787	0.39715
			63.1751	0.3972
			63.2681	0.3966
			63.3609	0.39646
			63.4543	0.396
			63.5484	0.39594
			70	0.3955
