# Supplementary material for: Conformal in-ear bioelectronics for visual and auditory brain-computer interfaces
Source: Nat Commun. 2023 Jul 14;14:4213. doi: 10.1038/s41467-023-39814-6 (PMC10349124; doi:10.1038/s41467-023-39814-6)
Supplement: Supplementary file 11 — Source Data [file 41467_2023_39814_MOESM11_ESM.zip › Source Data/Figure S5.xlsx]

## Sheet: Sheet1
ΔResistance (ohm)-EAL	ΔResistance (ohm)-Channel 1	ΔResistance (ohm)-Channel 2	ΔResistance (ohm)-Channel 3	ΔResistance (ohm)-Channel 4	ΔResistance (ohm)-Channel 5
1.46933	0.69312	0.54853	0.1898	0.86664	0.4953
-0.21284	0.48466	0.55491	0.14678	0.85722	0.48269
-0.39832	0.28902	0.55246	0.08528	0.79942	0.40144
-0.40327	0.26403	0.50699	0.00808	0.61814	0.26239
-0.40941	0.26127	0.37543	-0.03639	0.36521	0.13817
-0.41679	0.25917	0.2088	-0.04623	0.24681	0.06935
0.17649	0.32199	0.13735	-0.04186	0.22847	0.05672
2.12089	0.55949	0.13985	-0.04277	0.21995	0.05611
3.06825	0.74213	0.13598	-0.01272	0.24006	0.06686
3.32827	0.8082	0.15835	0.05368	0.3909	0.13536
3.33284	0.82084	0.31068	0.11556	0.64088	0.25649
3.33163	0.81714	0.46529	0.14306	0.7975	0.36994
3.2882	0.81361	0.53567	0.1416	0.84229	0.41075
2.76301	0.80027	0.56065	0.15324	0.84597	0.41669
1.36435	0.75045	0.56676	0.15393	0.85095	0.41873
-0.21316	0.59756	0.57165	0.12885	0.82354	0.41741
-0.40212	0.35777	0.54141	0.06066	0.78834	0.35482
-0.41504	0.26994	0.50657	-0.01829	0.64976	0.22775
-0.41976	0.26264	0.38503	-0.04661	0.40216	0.11762
-0.4331	0.26088	0.19661	-0.05904	0.23325	0.06289
0.01966	0.27164	0.11441	-0.06443	0.22831	0.03458
1.77934	0.45321	0.1185	-0.07523	0.23965	0.03048
2.7819	0.68722	0.11853	-0.06919	0.25232	0.02809
3.28881	0.7877	0.11148	-0.01011	0.34746	0.06797
3.31176	0.8149	0.25464	0.06619	0.57143	0.18791
3.30538	0.81517	0.43701	0.11545	0.80364	0.33415
3.2873	0.81485	0.53823	0.12623	0.86168	0.40154
2.96833	0.8113	0.55434	0.13617	0.87081	0.41589
1.94831	0.78385	0.53896	0.1406	0.86968	0.4382
1.27674	0.69228	0.53065	0.13375	0.87078	0.43548
1.12304	0.48022	0.52973	0.08802	0.83156	0.40253
1.24153	0.27498	0.50642	-0.01368	0.72774	0.26064
1.2337	0.25481	0.42181	-0.0697	0.48987	0.10451
1.22835	0.25137	0.23884	-0.0798	0.25602	0.05616
0.2904	0.25145	0.09336	-0.10614	0.19907	0.04382
0.86493	0.31762	0.08348	-0.10393	0.19969	0.02843
2.36968	0.59543	0.08705	-0.07969	0.21422	0.04987
3.11624	0.75851	0.10614	-0.01725	0.27887	0.08683
3.28814	0.81014	0.18162	0.04841	0.4799	0.17203
3.27859	0.81539	0.35882	0.11531	0.71552	0.30663
3.27983	0.81348	0.48556	0.13441	0.77917	0.38686
3.16475	0.8121	0.52711	0.15199	0.79447	0.40998
2.51148	0.79415	0.53455	0.13149	0.80811	0.421
0.97797	0.72661	0.53972	0.0901	0.8037	0.38325
-0.2775	0.54252	0.54356	0.04828	0.78104	0.34543
-0.4457	0.31023	0.5226	-0.03607	0.69551	0.28415
-0.46346	0.2554	0.47112	-0.11748	0.50227	0.14455
-0.47429	0.25069	0.28225	-0.14135	0.24865	-0.000155
-0.49308	0.24836	0.10394	-0.12852	0.16297	-0.03505
0.23395	0.28253	0.06346	-0.14863	0.17026	-0.02425
2.03782	0.51522	0.06016	-0.15384	0.17571	-0.04497
3.02247	0.72968	0.05603	-0.11947	0.22349	-0.05927
3.27491	0.78935	0.12275	-0.04393	0.41583	-0.01087
3.2747	0.79814	0.31537	0.02927	0.66758	0.12074
3.27667	0.79524	0.46625	0.08963	0.808	0.27608
3.20788	0.79566	0.53311	0.08558	0.83049	0.35344
2.6566	0.78321	0.55011	0.08884	0.80496	0.35151
1.5481	0.73112	0.5347	0.111	0.79782	0.36676
1.26143	0.56931	0.53303	0.09366	0.79167	0.38731
1.23821	0.32967	0.51709	0.03825	0.72069	0.32207
1.22934	0.25582	0.47015	-0.01	0.5427	0.22811
1.22426	0.24975	0.32599	-0.0507	0.27538	0.09513
0.59189	0.24773	0.11267	-0.07341	0.15258	0.03827
0.69823	0.26759	0.0538	-0.10918	0.15082	0.01447
1.88406	0.47963	0.05527	-0.0968	0.15702	-0.01133
2.96299	0.70875	0.06979	-0.06481	0.20357	0.01954
3.31937	0.79459	0.1565	0.0022	0.39819	0.07532
3.34047	0.81647	0.4012	0.08508	0.67733	0.21301
3.32535	0.81835	0.60315	0.13377	0.83949	0.35462
3.26252	0.81863	0.65517	0.14702	0.87619	0.42581
2.81498	0.80735	0.64772	0.13361	0.87058	0.42323
1.65883	0.76271	0.61551	0.12578	0.86991	0.40532
-0.43354	0.60543	0.59952	0.10914	0.89921	0.38693
-0.49444	0.35984	0.60382	0.0813	0.87944	0.3761
-0.50052	0.25272	0.56978	0.01024	0.76394	0.312
-0.50691	0.24544	0.45553	-0.05858	0.44846	0.15554
-0.52161	0.24302	0.23599	-0.07649	0.23805	0.05074
-0.37086	0.25165	0.09711	-0.07705	0.18998	0.01931
1.66334	0.42452	0.07947	-0.0817	0.20152	0.02464
2.71401	0.66925	0.08332	-0.06872	0.23818	0.02065
3.2595	0.77754	0.11357	-0.01998	0.41504	0.04651
3.29671	0.81058	0.28824	0.05554	0.68292	0.1354
3.29031	0.81067	0.49285	0.12017	0.85381	0.27634
3.26089	0.80901	0.58363	0.14643	0.91548	0.3714
2.99172	0.80252	0.61111	0.14524	0.91915	0.38852
1.84153	0.76185	0.60692	0.13097	0.895	0.38267
-0.10613	0.63672	0.57897	0.1133	0.87198	0.3695
-0.33613	0.39654	0.55208	0.07397	0.82118	0.35956
-0.37372	0.26296	0.50899	0.00766	0.7025	0.29597
-0.3993	0.25113	0.42585	-0.07094	0.44922	0.17131
-0.41409	0.24544	0.23702	-0.10973	0.20371	0.04291
1.13374	0.24286	0.10113	-0.10238	0.16329	-0.01557
1.50378	0.36339	0.08225	-0.09804	0.14459	-0.01552
2.54655	0.61842	0.0673	-0.10668	0.14975	-0.01715
3.22776	0.75479	0.07255	-0.0657	0.23443	0.00166
3.31021	0.79676	0.18594	0.02128	0.47454	0.08983
3.30892	0.80365	0.39099	0.07716	0.71239	0.24352
3.29602	0.80529	0.49806	0.09076	0.76418	0.34089
3.11013	0.80273	0.52468	0.10765	0.76403	0.37952
2.10599	0.77577	0.52009	0.1121	0.77325	0.38102
0.15934	0.6895	0.52974	0.10295	0.78569	0.37253
-0.31988	0.47749	0.52943	0.07213	0.74196	0.34769
-0.23301	0.27223	0.49104	0.02412	0.62269	0.30061
1.16884	0.24196	0.40309	-0.05564	0.37805	0.19751
1.16133	0.23866	0.21294	-0.10293	0.11033	0.0672
1.14998	0.23862	-0.000339	-0.09857	0.02464	-0.01088
1.29633	0.29515	-0.05921	-0.0891	0.00766	-0.00588
2.28368	0.54367	-0.07014	-0.08636	0.0043	0.00452
3.09853	0.74448	-0.07152	-0.04566	0.08147	0.00263
3.29573	0.7982	0.02872	0.03635	0.31231	0.04028
3.28753	0.80494	0.27937	0.10255	0.58049	0.18661
3.27697	0.8012	0.43808	0.1307	0.69707	0.32836
3.17279	0.79805	0.4966	0.12358	0.72693	0.37554
2.54066	0.77848	0.51345	0.12258	0.73622	0.37265
0.62595	0.71636	0.51342	0.1221	0.76081	0.3809
-0.49548	0.53783	0.5288	0.09614	0.77927	0.39083
-0.51837	0.29525	0.52607	0.04077	0.69958	0.34216
-0.51584	0.23657	0.46547	-0.04283	0.47685	0.22794
-0.51325	0.23364	0.30577	-0.09008	0.19868	0.088
-0.34769	0.23437	0.10341	-0.10188	0.10835	0.02188
1.21404	0.25523	0.04142	-0.11286	0.09733	-0.00986
1.99587	0.46687	0.03784	-0.11161	0.08065	-0.0254
2.9825	0.70003	0.01358	-0.13343	0.11755	-0.04068
3.3199	0.78647	0.05165	-0.10632	0.3071	-0.03336
3.33587	0.81035	0.22889	-0.01568	0.56254	0.04343
3.32779	0.81166	0.40546	0.05564	0.69982	0.21957
3.29465	0.81312	0.49384	0.08488	0.73834	0.31492
2.92038	0.80977	0.50934	0.08206	0.73475	0.33917
1.56048	0.77013	0.50856	0.08393	0.73409	0.34051
-0.24763	0.64259	0.51253	0.0815	0.7286	0.35367
-0.4629	0.39806	0.51251	0.0552	0.68879	0.32935
-0.47962	0.26623	0.485	-0.00294	0.54632	0.25471
-0.48516	0.25333	0.38612	-0.0878	0.24383	0.10874
-0.48569	0.24983	0.18358	-0.11233	0.10409	0.00113
0.92284	0.25411	0.05661	-0.13649	0.09734	-0.03531
1.64159	0.39107	0.04694	-0.15424	0.07291	-0.06237
2.75287	0.65336	0.03588	-0.14503	0.04455	-0.07051
3.2893	0.78494	0.00383	-0.13266	0.15967	-0.07881
3.34833	0.81844	0.11237	-0.03424	0.44549	-0.00103
3.33479	0.82138	0.32373	0.0562	0.61194	0.17897
3.31905	0.82182	0.43319	0.09409	0.66279	0.29555
3.10482	0.81871	0.46494	0.09812	0.66684	0.3335
2.1422	0.79259	0.46813	0.0957	0.66752	0.34492
-0.12078	0.69543	0.46841	0.1031	0.66726	0.34989
-0.45243	0.46807	0.47134	0.08331	0.63687	0.33729
-0.48579	0.27831	0.45187	0.02845	0.52067	0.27197
-0.48621	0.25082	0.3554	-0.04147	0.24946	0.14155
-0.48693	0.24646	0.16384	-0.08551	-0.00178	0.02291
0.81255	0.24823	-0.01516	-0.08423	-0.04558	-0.01277
1.40942	0.3245	-0.03785	-0.08737	-0.04966	-0.01371
2.52569	0.58741	-0.04247	-0.08408	-0.05124	-0.01409
3.24733	0.75861	-0.04545	-0.06071	0.0123	-0.00723
3.38326	0.8137	0.03358	0.00696	0.25052	0.04884
3.37318	0.82494	0.21486	0.09201	0.46101	0.20218
3.36449	0.82714	0.33378	0.1432	0.54373	0.32689
3.21556	0.82839	0.37416	0.13639	0.55043	0.37618
2.43074	0.80648	0.36707	0.13571	0.54519	0.34769
-0.01671	0.73918	0.36687	0.14461	0.55361	0.36514
-0.48406	0.55871	0.37547	0.13355	0.5166	0.36639
-0.50806	0.3055	0.34801	0.09498	0.43933	0.32735
-0.50888	0.26651	0.28353	0.03197	0.23324	0.23193
-0.51621	0.2651	0.13531	-0.03093	-0.04015	0.09097
0.38001	0.26461	-0.06153	-0.06167	-0.12056	0.00663
1.34599	0.30167	-0.11661	-0.06591	-0.10781	0.00592
2.4084	0.57025	-0.10515	-0.07495	-0.09026	-0.01069
3.19635	0.76161	-0.09134	-0.08948	-0.02154	-0.04706
3.39454	0.8227	-0.03087	-0.05597	0.21168	-0.05822
3.37857	0.83276	0.18312	0.02376	0.49522	0.06412
3.37308	0.8311	0.38018	0.09178	0.63854	0.2143
3.26482	0.82756	0.45966	0.11609	0.66406	0.30827
2.60811	0.80839	0.48022	0.11264	0.66011	0.32335
0.78352	0.74915	0.47836	0.08641	0.65908	0.29433
-0.45732	0.55592	0.47386	0.06533	0.64952	0.26251
-0.51954	0.30921	0.46724	0.04898	0.59418	0.25789
-0.53173	0.24467	0.42978	-0.02005	0.41064	0.15836
-0.53242	0.23364	0.32006	-0.09259	0.1255	0.03254
0.80071	0.22741	0.09077	-0.12506	0.00427	-0.07357
1.1568	0.24473	-0.02375	-0.12085	-0.0106	-0.07784
2.10458	0.48838	-0.04198	-0.11728	-0.02795	-0.07554
3.08135	0.70933	-0.05075	-0.10798	-0.00362	-0.06728
3.38358	0.78839	-0.03173	-0.0871	0.17949	-0.09153
3.39028	0.80813	0.15188	-0.01146	0.44124	-0.00923
3.38578	0.8107	0.33418	0.05139	0.53991	0.17867
3.31471	0.81261	0.37979	0.08577	0.56882	0.27505
2.80905	0.80375	0.39771	0.11147	0.56127	0.32182
0.99098	0.75963	0.39107	0.11435	0.56815	0.33755
-0.09618	0.61715	0.40526	0.12506	0.56106	0.34065
1.13764	0.36046	0.39979	0.12378	0.51377	0.34756
1.12516	0.24605	0.37002	0.05329	0.36408	0.2679
1.12709	0.24268	0.29075	-0.04162	0.08834	0.1116
1.13377	0.24486	0.08248	-0.08733	-0.08375	-0.00836
1.1447	0.25295	-0.06363	-0.09518	-0.08165	-0.04978
1.73062	0.4139	-0.0728	-0.11771	-0.08259	-0.07006
2.90386	0.69532	-0.07047	-0.12178	-0.06617	-0.10382
3.31903	0.79308	-0.06741	-0.11078	0.11169	-0.09326
3.34601	0.81926	0.05665	-0.06462	0.41331	-0.03276
3.3074	0.82023	0.31164	0.03824	0.61268	0.14517
3.29258	0.81769	0.43559	0.09026	0.66182	0.2689
2.94024	0.804	0.47686	0.08964	0.67875	0.29938
1.63583	0.76701	0.4974	0.0884	0.68807	0.29226
-0.4545	0.65122	0.50219	0.10177	0.68314	0.30519
-0.53254	0.40487	0.49405	0.09879	0.59245	0.29506
-0.5368	0.24317	0.44154	0.05577	0.4003	0.2317
-0.53216	0.23058	0.30456	-0.01349	0.11288	0.11433
-0.55456	0.22732	0.1162	-0.07133	-0.09235	-0.01558
0.59477	0.22814	-0.07138	-0.09043	-0.10795	-0.07141
1.3878	0.33521	-0.10756	-0.08917	-0.09626	-0.0662
2.54201	0.60348	-0.10608	-0.0853	-0.06062	-0.04404
3.20919	0.75207	-0.07841	-0.06333	0.09812	-0.0268
3.31604	0.78973	0.02156	0.000857	0.37192	0.00768
3.30957	0.79605	0.23938	0.07982	0.56335	0.12471
3.26574	0.7941	0.38727	0.11501	0.6394	0.24562
3.03394	0.79157	0.45404	0.08626	0.65308	0.28092
1.81171	0.76655	0.47031	0.06281	0.65956	0.26457
0.55775	0.66693	0.48406	0.05671	0.65724	0.24316
1.06977	0.43319	0.49085	0.0269	0.62666	0.23505
1.05756	0.24354	0.4785	-0.02264	0.50802	0.16564
1.06039	0.22413	0.43035	-0.10645	0.24826	0.04638
1.06546	0.22659	0.2938	-0.16922	0.00846	-0.09146
-0.04692	0.2317	0.08087	-0.17606	-0.03369	-0.14455
1.24622	0.32269	-0.03165	-0.18424	-0.04072	-0.14106
2.24755	0.59443	-0.03787	-0.19415	-0.03527	-0.16576
3.06267	0.75615	-0.0282	-0.19769	0.04297	-0.17828
3.24616	0.80596	0.01457	-0.16957	0.29059	-0.16365
3.24949	0.81206	0.23006	-0.08915	0.54124	-0.09492
3.24625	0.81045	0.40569	-0.02437	0.64051	0.07359
3.10258	0.80761	0.47442	0.0043	0.66305	0.15897
2.27789	0.786	0.49065	0.00386	0.66312	0.17281
0.52467	0.70513	0.48916	0.02188	0.6556	0.18669
-0.44255	0.4995	0.48992	0.03837	0.64234	0.21764
-0.38144	0.27665	0.4843	0.02871	0.57277	0.20275
-0.3498	0.23923	0.45031	-0.02538	0.38615	0.1419
-0.39036	0.23437	0.33758	-0.09857	0.09395	0.01424
-0.50449	0.23299	0.13449	-0.12212	-0.03931	-0.08232
0.08545	0.28468	-0.01569	-0.1093	-0.05501	-0.09921
2.02214	0.54766	-0.033	-0.10305	-0.06082	-0.09303
2.96703	0.74061	-0.03461	-0.11321	-0.02617	-0.08606
3.24781	0.80918	-0.01366	-0.07954	0.17441	-0.06914
3.25936	0.82117	0.15314	0.00222	0.44482	0.01554
3.26191	0.8233	0.39509	0.07884	0.59142	0.17625
3.17336	0.82436	0.46662	0.11942	0.61474	0.28326
2.5285	0.80933	0.47563	0.12457	0.61398	0.31861
0.77989	0.74265	0.46327	0.12466	0.59526	0.31679
-0.47288	0.55521	0.45406	0.12754	0.55956	0.3225
-0.48894	0.31233	0.4263	0.10595	0.47565	0.29947
1.09103	0.25362	0.36549	0.02845	0.27621	0.2186
1.08056	0.249	0.25136	-0.07458	-0.02555	0.07236
0.74083	0.24596	0.03606	-0.11763	-0.19693	-0.06156
0.07052	0.27449	-0.12462	-0.1427	-0.19911	-0.11295
1.8489	0.52107	-0.14338	-0.17922	-0.1891	-0.14817
2.89318	0.73913	-0.14442	-0.20243	-0.14805	-0.17676
3.2568	0.81428	-0.12415	-0.18695	0.05999	-0.19041
3.27532	0.83411	0.03819	-0.12405	0.34766	-0.1643
3.27396	0.83593	0.27052	-0.05341	0.52054	-0.00287
3.20945	0.8358	0.38998	0.00522	0.57942	0.12505
2.71797	0.82408	0.43823	0.01665	0.59447	0.18044
1.51746	0.77937	0.44962	0.01827	0.57863	0.18118
1.16177	0.63265	0.44907	0.03863	0.5692	0.19118
1.11871	0.35439	0.45129	0.02825	0.52615	0.21047
1.09443	0.26811	0.42419	-0.02693	0.37353	0.15968
0.60399	0.25846	0.34322	-0.10152	0.07699	0.02918
0.12876	0.25234	0.14276	-0.16221	-0.11641	-0.10188
-0.08331	0.26173	-0.03944	-0.18888	-0.11785	-0.16839
1.60404	0.48547	-0.05487	-0.19271	-0.10585	-0.19215
2.76889	0.72246	-0.0425	-0.17724	-0.07732	-0.18774
3.19645	0.80819	-0.03612	-0.14366	0.10132	-0.16659
3.23225	0.83003	0.09186	-0.06505	0.38992	-0.10998
3.22781	0.83185	0.32273	0.03169	0.56955	0.06685
3.20226	0.83184	0.44547	0.06917	0.61462	0.18423
2.89893	0.82296	0.47519	0.07573	0.61452	0.22111
1.64122	0.78255	0.4705	0.06336	0.61537	0.21387
1.16057	0.65408	0.47463	0.06441	0.60903	0.21213
1.11283	0.3705	0.47238	0.03854	0.57441	0.20923
1.1043	0.26419	0.45311	-0.00951	0.44541	0.16027
1.09659	0.25612	0.37206	-0.09129	0.14839	0.05161
0.40247	0.25388	0.19302	-0.14949	-0.07117	-0.08693
-0.04658	0.26014	0.00465	-0.16088	-0.10617	-0.17346
1.41095	0.44372	-0.04878	-0.15891	-0.11581	-0.18394
2.49245	0.70226	-0.06356	-0.14967	-0.11343	-0.16577
3.15329	0.80369	-0.06973	-0.14826	0.02027	-0.18756
3.2562	0.83248	0.01625	-0.09836	0.2937	-0.14728
3.25647	0.83474	0.24614	-0.01419	0.51094	-0.02549
3.25272	0.83475	0.39826	0.06211	0.58518	0.14115
3.08214	0.83109	0.45231	0.07732	0.59345	0.22874
2.14635	0.80273	0.46191	0.07338	0.59305	0.23157
0.25419	0.70934	0.46416	0.05942	0.59877	0.2233
-0.08592	0.46647	0.47387	0.0518	0.5812	0.22672
-0.51623	0.2824	0.4628	0.01524	0.49983	0.185
-0.53528	0.25928	0.40615	-0.06817	0.27192	0.06593
-0.54274	0.25503	0.25162	-0.13349	-0.03594	-0.08132
-0.15745	0.25505	0.04146	-0.1779	-0.09457	-0.18598
0.61535	0.34816	-0.0422	-0.18164	-0.10671	-0.20372
1.95305	0.61868	-0.06281	-0.19096	-0.11044	-0.22288
2.92258	0.77553	-0.06869	-0.16689	-0.02579	-0.20611
3.23027	0.82387	0.000108	-0.11334	0.27238	-0.17683
3.23514	0.82624	0.2266	-0.0257	0.51783	-0.07458
3.23382	0.82516	0.40622	0.04613	0.61462	0.0964
3.15962	0.82394	0.48197	0.04976	0.63645	0.17733
2.56533	0.80422	0.49962	0.03898	0.63598	0.18053
0.38326	0.72217	0.49633	0.03394	0.63289	0.17905
-0.53636	0.50776	0.49231	0.01178	0.60774	0.16796
-0.57635	0.29536	0.48309	-0.02978	0.53209	0.13852
-0.59493	0.26054	0.44181	-0.11295	0.32775	0.03586
-0.6007	0.25653	0.33446	-0.19237	0.02649	-0.12111
-0.59206	0.25282	0.12361	-0.22468	-0.08713	-0.22843
0.43325	0.30521	-0.02717	-0.23199	-0.10333	-0.26936
1.79287	0.5712	-0.04646	-0.2145	-0.10986	-0.26743
2.83239	0.75525	-0.05208	-0.19182	-0.06148	-0.2418
3.23073	0.81365	-0.05102	-0.13979	0.17047	-0.21197
3.24343	0.82457	0.08205	-0.04532	0.4795	-0.10748
3.24217	0.82431	0.3387	0.02711	0.60278	0.07092
3.19567	0.82436	0.45442	0.06876	0.63269	0.17538
2.73502	0.80917	0.50029	0.08177	0.62604	0.21445
1.07102	0.75418	0.50904	0.08996	0.62082	0.23192
-0.3892	0.5492	0.49908	0.08359	0.6048	0.23874
-0.38258	0.30542	0.48629	0.05648	0.53899	0.21304
-0.5759	0.25694	0.44951	0.00704	0.35679	0.15617
-0.59038	0.25384	0.36964	-0.07369	0.06144	0.01256
-0.58991	0.25304	0.1811	-0.1188	-0.0889	-0.09784
0.37939	0.3064	-0.0196	-0.11904	-0.08702	-0.13163
1.7275	0.5696	-0.05775	-0.1213	-0.09318	-0.13924
2.80987	0.7644	-0.0501	-0.12475	-0.06461	-0.13708
3.24894	0.83015	-0.04524	-0.11692	0.13691	-0.14621
3.28322	0.84382	0.05863	-0.01547	0.42283	-0.0577
3.28552	0.84413	0.29469	0.07412	0.5941	0.11031
3.25596	0.84414	0.43554	0.11631	0.63297	0.21168
2.85251	0.83021	0.49943	0.11599	0.6414	0.24671
1.3629	0.77845	0.51009	0.10471	0.64553	0.23179
0.12658	0.61663	0.51733	0.1127	0.64279	0.2447
-0.47511	0.3263	0.51822	0.10028	0.58527	0.22952
-0.50109	0.25635	0.50122	0.05349	0.41811	0.18881
-0.51251	0.25037	0.43696	-0.0247	0.12398	0.06769
-0.50495	0.24711	0.25982	-0.07744	-0.06031	-0.0534
0.3291	0.25785	0.04625	-0.07732	-0.069	-0.1008
1.48942	0.49376	-0.01361	-0.07059	-0.07017	-0.0915
2.6039	0.72913	-0.01212	-0.06934	-0.05272	-0.08283
3.20331	0.81209	-0.01064	-0.03868	0.12344	-0.07293
3.2795	0.83182	0.06386	0.03633	0.41381	-0.00513
3.27997	0.83218	0.30018	0.09764	0.60457	0.13675
3.27485	0.83357	0.46851	0.13232	0.66106	0.25361
3.05783	0.8278	0.52717	0.12951	0.66303	0.29271
1.99907	0.79306	0.54253	0.10472	0.6547	0.26464
1.18369	0.67144	0.53588	0.09352	0.64293	0.24051
1.08764	0.41981	0.51699	0.07808	0.60963	0.23189
1.07799	0.2702	0.4972	0.02618	0.48471	0.18437
1.06712	0.26131	0.45117	-0.05817	0.20792	0.06864
1.06186	0.25811	0.30692	-0.13101	-0.05674	-0.0708
0.65127	0.26313	0.07131	-0.14199	-0.11257	-0.15337
1.20424	0.41084	-0.05313	-0.14901	-0.1291	-0.16246
2.38672	0.70516	-0.07502	-0.15348	-0.13139	-0.1768
3.13536	0.80764	-0.0799	-0.1382	-0.01373	-0.18087
3.28201	0.83668	-0.04625	-0.0651	0.26434	-0.14327
3.2906	0.83868	0.1586	0.01851	0.49803	0.01629
3.29352	0.839	0.36444	0.06798	0.58159	0.17063
3.11904	0.8348	0.45205	0.07808	0.58841	0.23928
2.18713	0.80467	0.47926	0.07229	0.58461	0.24933
0.22479	0.70279	0.47421	0.07245	0.58187	0.24735
0.1494	0.45652	0.46891	0.06661	0.55751	0.23547
0.52854	0.28347	0.45914	0.04068	0.47738	0.20935
1.06507	0.2642	0.42547	-0.03179	0.22104	0.11947
1.04549	0.25639	0.33392	-0.11203	-0.06468	-0.02733
0.7952	0.2531	0.10383	-0.1408	-0.13269	-0.11597
1.12235	0.35952	-0.04453	-0.13632	-0.13493	-0.13302
2.28652	0.64033	-0.05779	-0.13045	-0.1355	-0.1361
3.09574	0.78768	-0.06037	-0.13161	-0.05529	-0.14231
3.25855	0.82313	-0.04348	-0.08135	0.20251	-0.13089
3.25856	0.82501	0.12389	0.01881	0.47189	-0.01139
3.25674	0.823	0.35678	0.08874	0.59269	0.17824
3.13687	0.81922	0.46244	0.11675	0.63547	0.27113
2.34578	0.79532	0.49789	0.1242	0.6523	0.29979
1.23072	0.70326	0.50209	0.13396	0.66683	0.31102
0.56649	0.46974	0.51184	0.14278	0.64692	0.31629
1.02688	0.26536	0.52684	0.12015	0.58155	0.27503
1.01732	0.23589	0.50552	0.06165	0.39963	0.18963
1.00361	0.2323	0.43021	-0.01738	0.08378	0.05115
0.74396	0.23201	0.23087	-0.06054	-0.08634	-0.04781
1.05063	0.3103	0.00195	-0.06224	-0.09877	-0.06836
1.865	0.59343	-0.03976	-0.06421	-0.10224	-0.06679
2.9818	0.76399	-0.04675	-0.06335	-0.0646	-0.06176
3.2539	0.82143	-0.04984	-0.03042	0.18079	-0.03865
3.26398	0.83021	0.05598	0.05258	0.46872	0.06192
3.26877	0.83242	0.29664	0.12705	0.61138	0.21721
3.22704	0.83317	0.46021	0.16168	0.6579	0.31578
2.61468	0.81627	0.50776	0.16323	0.66863	0.33731
1.21359	0.74218	0.5144	0.16513	0.68027	0.33806
1.08774	0.53675	0.52526	0.16876	0.67779	0.33569
1.05814	0.29134	0.53875	0.152	0.62651	0.31799
1.04248	0.24362	0.52208	0.09689	0.48464	0.25103
1.03052	0.23743	0.45992	0.0093	0.19091	0.10853
0.90893	0.23461	0.30948	-0.06023	-0.03699	-0.02254
1.02055	0.2889	0.09025	-0.07667	-0.04685	-0.07147
1.70169	0.55729	0.0081	-0.08021	-0.04853	-0.08143
2.91471	0.75227	0.0097	-0.08472	-0.03491	-0.08914
3.28428	0.81783	0.01164	-0.07125	0.12986	-0.08994
3.29916	0.83246	0.07554	-0.00894	0.42894	-0.02862
3.29327	0.83358	0.30906	0.09271	0.64291	0.16435
3.26419	0.83228	0.49406	0.14732	0.69837	0.28696
2.90452	0.82042	0.55782	0.14864	0.6885	0.32182
1.6884	0.77531	0.56574	0.12509	0.67694	0.30695
1.10573	0.63804	0.5464	0.11603	0.67212	0.28205
1.04762	0.37648	0.54166	0.11151	0.63266	0.26731
1.03279	0.25413	0.53406	0.06651	0.51853	0.21505
1.02866	0.2441	0.48394	-0.02466	0.24983	0.09288
1.0314	0.23894	0.35044	-0.10635	-0.02559	-0.05741
1.03219	0.24681	0.12394	-0.1342	-0.07609	-0.12779
1.06521	0.42377	-0.0055	-0.14416	-0.07951	-0.14035
2.41359	0.68932	-0.02013	-0.15022	-0.0712	-0.15801
3.22644	0.80194	-0.02087	-0.13938	0.04371	-0.15692
3.32499	0.83667	0.01296	-0.07937	0.31755	-0.11377
3.31844	0.84027	0.21565	0.0291	0.5562	0.03711
3.31687	0.84225	0.43413	0.08716	0.64576	0.18318
3.20304	0.83938	0.51903	0.10564	0.65377	0.25206
2.23251	0.81217	0.54	0.11198	0.65272	0.26688
1.23272	0.70133	0.5296	0.11822	0.65626	0.27743
1.09889	0.44518	0.52674	0.11401	0.63664	0.2847
1.07966	0.27507	0.52414	0.07607	0.54466	0.25688
1.06583	0.25732	0.49501	0.00438	0.31317	0.14886
1.06125	0.25409	0.40682	-0.07298	0.0199	0.00259
1.04847	0.25536	0.20309	-0.10572	-0.05772	-0.09104
1.12991	0.3673	0.02572	-0.1053	-0.05695	-0.1051
2.08861	0.65345	0.00566	-0.09815	-0.05826	-0.0993
3.06684	0.79876	0.00615	-0.08507	0.03376	-0.08785
3.32161	0.84189	0.01073	-0.03498	0.31694	-0.04876
3.32797	0.84528	0.1462	0.0609	0.58628	0.08321
3.3274	0.8436	0.39868	0.13292	0.69389	0.25635
3.25574	0.84026	0.5293	0.1612	0.71175	0.34003
2.64577	0.81885	0.56676	0.168	0.70131	0.35405
1.36726	0.74798	0.56422	0.15226	0.6957	0.34323
1.07341	0.50542	0.55513	0.13847	0.67776	0.32907
1.04375	0.28689	0.55283	0.10895	0.61158	0.2939
1.0358	0.25204	0.53627	0.03909	0.42372	0.21188
1.03114	0.24762	0.48313	-0.04756	0.08384	0.0646
1.02549	0.24635	0.32495	-0.08893	-0.02789	-0.06071
1.02282	0.30201	0.08451	-0.08697	-0.01877	-0.08232
1.46113	0.57743	0.03083	-0.0827	-0.00941	-0.08261
2.68235	0.76586	0.03709	-0.07538	0.03925	-0.07878
3.28799	0.82935	0.04041	-0.03608	0.30425	-0.05242
3.36302	0.84417	0.12265	0.0579	0.5804	0.04784
3.36472	0.84685	0.39319	0.14074	0.70028	0.2284
3.34785	0.84819	0.53604	0.17567	0.72527	0.33322
3.11541	0.83602	0.57207	0.18333	0.71675	0.36148
1.97089	0.78437	0.5677	0.17721	0.70809	0.36277
1.16484	0.61915	0.56136	0.17613	0.69242	0.36102
1.06988	0.32937	0.5573	0.15415	0.64232	0.3489
1.05273	0.26095	0.54739	0.09234	0.48199	0.29216
1.04239	0.2542	0.51013	-0.00271	0.17945	0.16716
1.03616	0.25155	0.36448	-0.07201	-0.01673	0.03083
0.98262	0.27047	0.13181	-0.06958	-0.01859	-0.02669
1.30841	0.53901	0.02322	-0.08256	-0.01793	-0.04101
2.49236	0.75565	0.0249	-0.09609	0.00526	-0.06421
3.22681	0.83131	0.02698	-0.0824	0.19558	-0.07441
3.34754	0.84827	0.0805	0.00177	0.52968	-0.0414
3.35413	0.84971	0.30408	0.08787	0.68509	0.13036
3.35181	0.85084	0.49557	0.13073	0.73729	0.26166
3.19067	0.84223	0.5736	0.14592	0.74281	0.31679
2.25606	0.80131	0.59715	0.15426	0.75024	0.33266
0.96742	0.66412	0.59984	0.16295	0.74466	0.3437
1.09409	0.39748	0.60458	0.15909	0.68668	0.34868
1.07308	0.2705	0.59678	0.11674	0.53338	0.30715
1.05654	0.26165	0.55043	0.03331	0.19403	0.19666
1.0371	0.25685	0.45	-0.03735	-0.00631	0.04398
0.81438	0.2606	0.23248	-0.05493	-0.01915	-0.03894
1.09068	0.43402	0.05272	-0.05228	-0.01786	-0.04971
2.21107	0.71297	0.03619	-0.05443	-0.00527	-0.05333
3.13185	0.80874	0.03103	-0.04211	0.15566	-0.05442
3.33783	0.8312	0.04389	0.01419	0.48943	-0.01676
3.34355	0.83349	0.19885	0.10606	0.66561	0.12754
3.34386	0.8357	0.43497	0.15714	0.72288	0.28681
3.24624	0.83365	0.55098	0.17672	0.72829	0.36383
2.49628	0.80143	0.58109	0.18409	0.7239	0.37726
1.21744	0.69582	0.58168	0.18957	0.71599	0.37498
1.07211	0.44054	0.57783	0.17152	0.6776	0.3692
1.05388	0.26929	0.5739	0.12252	0.56703	0.31964
1.04634	0.24991	0.54713	0.03584	0.296	0.22282
1.03997	0.24516	0.4778	-0.056	0.0096	0.04443
1.03093	0.24749	0.2851	-0.08684	-0.01716	-0.0641
1.06799	0.38773	0.07167	-0.08395	-0.01441	-0.07862
1.89719	0.66123	0.04775	-0.08028	-0.01807	-0.066
3.06884	0.80283	0.0417	-0.06539	0.08979	-0.06635
3.34376	0.83455	0.03398	-0.00449	0.41252	-0.0351
3.3519	0.83632	0.14815	0.09861	0.63243	0.11583
3.35596	0.83628	0.42483	0.16921	0.70805	0.28431
3.32065	0.83499	0.55303	0.18827	0.71942	0.36211
2.72204	0.81008	0.59661	0.18737	0.72252	0.37142
1.39591	0.7283	0.60139	0.18874	0.72763	0.37365
0.70944	0.49706	0.60075	0.18104	0.70828	0.37157
-0.52033	0.28687	0.60259	0.14391	0.6243	0.33607
-0.52962	0.25766	0.58116	0.07753	0.38846	0.25198
-0.53071	0.25565	0.51642	-0.01274	0.08147	0.09516
-0.53508	0.25579	0.33523	-0.05885	-0.00207	-0.03581
0.53818	0.32465	0.10609	-0.05969	-0.00272	-0.06828
1.51193	0.59794	0.03933	-0.06706	-0.000239	-0.05656
2.78065	0.78532	0.04042	-0.07172	0.07521	-0.05367
3.34457	0.84434	0.04369	-0.0361	0.33972	-0.04056
3.36879	0.8539	0.10263	0.05878	0.64195	0.07502
3.3632	0.85185	0.33686	0.14117	0.74705	0.24613
3.3477	0.84931	0.53122	0.16916	0.77195	0.34268
3.04405	0.83284	0.60542	0.17309	0.77505	0.36279
1.64391	0.77565	0.62591	0.17147	0.77349	0.36204
0.99589	0.55894	0.62725	0.16996	0.74926	0.35906
1.02495	0.31222	0.6241	0.15732	0.67207	0.34217
1.00792	0.25695	0.61079	0.10941	0.46815	0.29133
1.01137	0.25022	0.57234	0.02346	0.14665	0.16361
1.01545	0.2477	0.45421	-0.03688	0.01889	0.02641
1.01936	0.30666	0.19484	-0.04894	0.01412	-0.02874
1.45082	0.57456	0.07147	-0.05381	0.01307	-0.03473
2.65296	0.77318	0.0625	-0.05073	0.06069	-0.02642
3.26865	0.83398	0.05915	-0.02289	0.29592	-0.01242
3.33279	0.84308	0.08276	0.0613	0.59331	0.0555
3.33168	0.83986	0.30289	0.16199	0.73645	0.23862
3.32792	0.83947	0.51681	0.20276	0.76757	0.38058
3.11098	0.82771	0.60222	0.21152	0.7721	0.41793
2.02188	0.78177	0.62759	0.19889	0.77695	0.41304
1.10141	0.6276	0.63189	0.19198	0.76973	0.39366
1.01957	0.33548	0.63321	0.178	0.70593	0.37435
1.01221	0.24926	0.62734	0.14138	0.53365	0.31558
1.01141	0.24364	0.59405	0.05341	0.21352	0.18472
1.00059	0.24349	0.50062	-0.03602	0.03169	0.02984
0.98188	0.25372	0.24631	-0.0657	0.02136	-0.04444
1.17355	0.48871	0.07905	-0.06722	0.02064	-0.05053
2.30751	0.7289	0.06149	-0.06827	0.0546	-0.0493
3.16422	0.82098	0.05849	-0.05926	0.27299	-0.04424
3.34417	0.84446	0.06951	0.0038	0.57895	0.00311
3.34845	0.84629	0.26631	0.1087	0.73126	0.16922
3.34481	0.84803	0.499	0.17487	0.77693	0.31759
3.23949	0.84359	0.59796	0.19569	0.77918	0.38194
2.47632	0.8113	0.629	0.19768	0.7793	0.38734
1.24659	0.70154	0.63504	0.19847	0.77199	0.38527
1.02379	0.44893	0.63639	0.19457	0.72347	0.38506
0.9948	0.26646	0.63177	0.16904	0.55482	0.35064
0.97821	0.2453	0.60106	0.09479	0.23788	0.24908
0.97486	0.24152	0.51863	-0.00521	0.0348	0.08826
0.97012	0.24432	0.30656	-0.04626	0.02258	-0.00459
1.02414	0.38639	0.09793	-0.04809	0.0218	-0.01545
2.05259	0.69039	0.07228	-0.04753	0.04994	-0.00904
3.07186	0.80893	0.06845	-0.04992	0.25763	-0.0052
3.34524	0.84206	0.07758	-0.01173	0.57017	0.01977
3.35516	0.84575	0.22841	0.08585	0.7423	0.15857
3.3465	0.84705	0.5012	0.16433	0.79639	0.31996
3.29004	0.84346	0.61149	0.19556	0.80113	0.39934
2.66703	0.81542	0.64411	0.20188	0.79848	0.41167
1.14069	0.7231	0.64712	0.20804	0.79123	0.41589
-0.57359	0.48469	0.6374	0.2125	0.74981	0.42026
-0.06956	0.27572	0.62765	0.18796	0.6344	0.37979
1.01106	0.24706	0.60025	0.12962	0.35304	0.28014
1.01103	0.24465	0.54038	0.04073	0.06254	0.11927
0.99822	0.24614	0.35116	-0.01588	0.03053	0.00575
1.01239	0.34962	0.11021	-0.03257	0.02386	-0.02217
1.69921	0.63186	0.0626	-0.04322	0.02745	-0.02423
2.86811	0.79166	0.05642	-0.04949	0.15557	-0.02436
3.32281	0.838	0.05657	-0.0263	0.45285	-0.000374
3.35132	0.83969	0.15676	0.05951	0.70073	0.12119
3.34263	0.8377	0.43031	0.15751	0.76933	0.29519
3.30228	0.83467	0.56756	0.19211	0.77694	0.38245
2.90741	0.81393	0.61116	0.19802	0.7788	0.39678
1.20304	0.73075	0.61818	0.20073	0.77832	0.39904
-0.62241	0.50873	0.62061	0.20117	0.75043	0.40171
0.99122	0.27516	0.62199	0.18093	0.6543	0.38139
0.98278	0.23582	0.606	0.12975	0.38767	0.29667
0.97408	0.23061	0.55608	0.03749	0.06818	0.13402
0.96089	0.22751	0.37981	-0.03548	0.02324	-0.00617
0.95277	0.2876	0.14213	-0.05282	0.02013	-0.04215
1.43183	0.56687	0.06012	-0.05467	0.01963	-0.0435
2.6867	0.75897	0.05847	-0.05213	0.11809	-0.04192
3.28534	0.82254	0.05795	-0.03295	0.4508	-0.02345
3.35109	0.83144	0.12694	0.03653	0.69021	0.06532
3.34945	0.8329	0.36948	0.13492	0.77532	0.25263
3.3378	0.83449	0.56022	0.18872	0.79204	0.37028
3.10145	0.82307	0.61719	0.20001	0.7912	0.39458
1.96274	0.77418	0.63239	0.20194	0.78766	0.39511
-0.18663	0.58423	0.63081	0.20458	0.75969	0.39907
-0.62284	0.31837	0.62727	0.19831	0.67535	0.39047
-0.66193	0.24274	0.61329	0.16001	0.44543	0.32501
-0.67564	0.23813	0.56075	0.06623	0.1167	0.18096
-0.68693	0.23671	0.42215	-0.0181	0.01188	0.03283
-0.70492	0.24901	0.1777	-0.04408	0.00876	-0.02252
1.17368	0.50419	0.05843	-0.04559	0.0094	-0.02322
2.40302	0.73879	0.0509	-0.04684	0.088	-0.02594
3.21628	0.82236	0.0497	-0.03323	0.3643	-0.0171
3.35857	0.84222	0.101	0.03205	0.64789	0.05721
3.35152	0.84347	0.33134	0.13644	0.76533	0.24317
3.34852	0.84345	0.53161	0.19679	0.78475	0.36592
3.1996	0.8357	0.60427	0.21856	0.78417	0.41233
2.33639	0.79999	0.62303	0.22847	0.78591	0.42394
1.18867	0.67747	0.62599	0.22814	0.77334	0.4255
1.00415	0.38279	0.62837	0.21892	0.71198	0.42086
0.99015	0.25186	0.62105	0.18667	0.4973	0.37662
0.99078	0.24197	0.58643	0.10511	0.16165	0.265
0.993	0.24118	0.48473	0.02006	0.0137	0.09093
0.9907	0.24693	0.25122	-0.00844	0.00738	0.02161
0.89179	0.40237	0.06792	-0.00819	0.00921	0.01889
1.93496	0.70478	0.05703	-0.00697	0.04534	0.02015
3.11746	0.82243	0.056	0.00405	0.30987	0.02708
3.38682	0.85413	0.07363	0.06164	0.62017	0.08869
3.39179	0.85789	0.2569	0.16841	0.76046	0.27215
3.38282	0.85812	0.51153	0.23462	0.80249	0.41165
3.32175	0.85195	0.60685	0.25166	0.81207	0.46016
2.69444	0.81994	0.64051	0.24388	0.8227	0.45865
0.66668	0.72335	0.64776	0.23724	0.82035	0.45433
-0.66162	0.47523	0.65431	0.23209	0.76917	0.44983
-0.7266	0.26207	0.65729	0.20968	0.60368	0.40808
-0.72744	0.23467	0.62945	0.15429	0.27068	0.29807
-0.72767	0.23287	0.53184	0.05635	0.06792	0.11372
-0.73078	0.23547	0.30298	-0.00153	0.05867	0.02905
0.81286	0.33558	0.11268	-0.00525	0.05716	0.02265
1.66099	0.62119	0.09917	-0.0058	0.07662	0.02033
2.84545	0.78963	0.0946	-0.00761	0.26962	0.02185
3.33861	0.84048	0.10378	0.02059	0.62054	0.05561
3.38025	0.84664	0.25763	0.10622	0.77715	0.22437
3.38741	0.84782	0.52902	0.20365	0.82123	0.3857
3.37302	0.84739	0.62696	0.24711	0.82326	0.45665
3.0451	0.8315	0.65915	0.25509	0.82288	0.47021
1.45148	0.7599	0.66219	0.2559	0.81372	0.47288
-0.55411	0.55959	0.6598	0.25658	0.76381	0.46689
-0.65444	0.30176	0.65131	0.23903	0.62072	0.42765
-0.63461	0.2475	0.61813	0.19033	0.2677	0.33969
-0.64712	0.2437	0.54353	0.10599	0.04516	0.18635
-0.65989	0.24039	0.33976	0.03138	0.03016	0.06831
-0.68375	0.2753	0.12276	0.01149	0.03209	0.04254
1.04828	0.5422	0.0766	0.0088	0.04759	0.04053
2.57064	0.75732	0.0783	0.00692	0.24915	0.04212
3.26431	0.82886	0.08603	0.01645	0.57946	0.06645
3.37037	0.8448	0.21618	0.08187	0.76827	0.18615
3.36703	0.84414	0.49877	0.18149	0.8251	0.37312
3.36009	0.84309	0.61988	0.23394	0.82744	0.44841
3.19863	0.83399	0.65549	0.25163	0.82796	0.46797
2.2523	0.79468	0.65563	0.24828	0.82635	0.46763
-0.00138	0.66155	0.65382	0.24207	0.78682	0.46134
-0.67395	0.36125	0.65535	0.22762	0.66847	0.42732
-0.69535	0.2473	0.63374	0.19234	0.37389	0.35091
-0.69991	0.24079	0.57227	0.12007	0.09354	0.20206
-0.70438	0.23924	0.38761	0.03023	0.05397	0.07219
-0.59805	0.25228	0.15568	0.00607	0.05487	0.03868
0.44843	0.47336	0.09392	0.00802	0.05861	0.04095
2.27186	0.72428	0.09434	0.01057	0.17537	0.04337
3.19013	0.82356	0.09504	0.0205	0.48261	0.06391
3.40833	0.84983	0.17623	0.06982	0.72747	0.16631
3.41058	0.85425	0.43339	0.1757	0.81398	0.34785
3.40956	0.85656	0.60471	0.23338	0.8298	0.4525
3.31239	0.85286	0.64719	0.24913	0.82699	0.47455
2.595	0.82241	0.65703	0.24885	0.82467	0.47734
0.54626	0.69392	0.65703	0.25072	0.80427	0.4808
-0.5752	0.42474	0.65379	0.25001	0.73004	0.46462
-0.63673	0.26506	0.6439	0.22606	0.50981	0.40017
-0.67878	0.24803	0.5969	0.16139	0.17408	0.25248
-0.71282	0.24154	0.45155	0.06211	0.06003	0.09949
-0.70437	0.24078	0.2085	0.01003	0.06096	0.04208
0.64776	0.4128	0.10428	0.0037	0.06124	0.03296
1.87145	0.68873	0.10293	0.0016	0.12432	0.03276
2.9963	0.81332	0.10528	0.00383	0.39512	0.04951
3.38917	0.84662	0.16062	0.04089	0.69385	0.12972
3.39714	0.85014	0.39652	0.16015	0.82402	0.31947
3.39143	0.84937	0.58604	0.23771	0.84864	0.43289
3.35518	0.84415	0.65691	0.26718	0.84764	0.48311
2.92841	0.81934	0.67795	0.27196	0.84661	0.49595
1.58827	0.73695	0.68115	0.27025	0.83408	0.49573
1.04011	0.50454	0.68281	0.2641	0.76501	0.48749
-0.46674	0.27741	0.67622	0.23263	0.57139	0.43136
-0.67326	0.24148	0.63897	0.17067	0.22385	0.2821
-0.68529	0.23692	0.50682	0.07686	0.0573	0.12243
-0.69342	0.2354	0.25666	0.01752	0.04664	0.0504
-0.20525	0.32767	0.10801	0.01383	0.04381	0.05105
1.59458	0.61136	0.09281	0.01562	0.08649	0.05241
2.82836	0.79459	0.08946	0.0175	0.32988	0.06055
3.33155	0.83537	0.11377	0.04785	0.65141	0.12313
3.37908	0.83871	0.34853	0.14039	0.79855	0.29736
3.37876	0.83993	0.56896	0.23478	0.83652	0.43241
3.36711	0.84095	0.64602	0.26589	0.83408	0.4875
3.09337	0.82587	0.66231	0.26795	0.8295	0.49291
1.86939	0.7591	0.65677	0.27054	0.82041	0.49297
0.56591	0.56395	0.65156	0.27042	0.77096	0.483
-0.61856	0.304	0.64387	0.25368	0.62078	0.44071
-0.6214	0.24734	0.61011	0.19826	0.2549	0.33441
-0.62248	0.24501	0.51451	0.10259	0.05641	0.15275
-0.62299	0.24457	0.2816	0.02651	0.04433	0.05816
-0.65132	0.28375	0.09087	0.01104	0.04332	0.05047
0.69928	0.54613	0.07611	0.00984	0.05668	0.04961
2.28523	0.76948	0.07652	0.00887	0.26595	0.05074
3.20977	0.84379	0.08991	0.02419	0.59878	0.09085
3.40995	0.85886	0.25028	0.09913	0.78134	0.25174
3.41828	0.85858	0.53179	0.20283	0.84181	0.41738
3.41694	0.85876	0.63823	0.25678	0.85188	0.48506
3.29938	0.84818	0.67646	0.26542	0.85678	0.4913
2.50729	0.80437	0.68315	0.26669	0.85904	0.49563
1.27765	0.66177	0.68673	0.26626	0.83015	0.49227
1.03176	0.35523	0.68609	0.25592	0.73678	0.45593
1.00813	0.25354	0.66356	0.2156	0.47529	0.36595
0.99409	0.24583	0.59701	0.13416	0.14492	0.20536
0.983	0.24092	0.40433	0.0478	0.0681	0.07128
0.47236	0.24783	0.17409	0.02402	0.06964	0.05676
0.56841	0.49354	0.1111	0.02285	0.06913	0.05666
2.10454	0.73697	0.10405	0.0166	0.14014	0.05591
3.12642	0.82392	0.10396	0.02206	0.46327	0.07621
3.39841	0.84465	0.20795	0.07907	0.74297	0.21407
3.40772	0.84645	0.47128	0.18545	0.84906	0.4004
3.40365	0.84986	0.63207	0.24942	0.87612	0.49084
3.3133	0.84318	0.67906	0.27006	0.87934	0.51171
2.67646	0.80795	0.69038	0.2708	0.87528	0.51223
0.6559	0.69003	0.69245	0.271	0.85518	0.51324
1.00667	0.42211	0.68384	0.26875	0.78821	0.49444
1.00609	0.25545	0.66067	0.24268	0.60842	0.42773
0.05324	0.2448	0.60284	0.17501	0.26042	0.27863
-0.29638	0.24099	0.43514	0.0763	0.06944	0.12677
-0.33196	0.24499	0.18943	0.02492	0.06109	0.08215
-0.05734	0.4101	0.10489	0.02018	0.0619	0.08051
1.88201	0.71373	0.10553	0.01745	0.07967	0.07743
3.00809	0.82563	0.10688	0.02139	0.2711	0.08935
3.37219	0.85509	0.17435	0.06475	0.63669	0.18449
3.39006	0.85648	0.42469	0.18256	0.80943	0.37999
3.39411	0.85566	0.60908	0.25626	0.86518	0.49817
3.34788	0.85187	0.67481	0.28328	0.86892	0.52719
2.86549	0.82342	0.68644	0.28895	0.86929	0.52927
0.88011	0.72711	0.68641	0.29289	0.86694	0.53123
-0.32726	0.47323	0.68753	0.28769	0.82789	0.522
0.08246	0.26955	0.67953	0.26128	0.7094	0.45853
0.0695	0.24536	0.64315	0.20392	0.41107	0.32066
0.05606	0.24225	0.5066	0.10886	0.1152	0.1634
-0.09951	0.24163	0.25535	0.04056	0.07023	0.09494
-0.25951	0.33338	0.11001	0.02645	0.0695	0.08415
1.55916	0.62699	0.09433	0.0192	0.07813	0.07589
2.79433	0.79957	0.0887	0.01675	0.22225	0.07796
3.3637	0.85139	0.12804	0.04696	0.55138	0.1515
3.41782	0.85716	0.3598	0.16082	0.79086	0.34834
3.41501	0.8577	0.5823	0.24583	0.87874	0.47219
3.39237	0.85662	0.66364	0.27788	0.88964	0.51631
3.07683	0.83853	0.69279	0.28659	0.89131	0.52667
1.81524	0.77703	0.693	0.29059	0.89422	0.52826
1.05543	0.55321	0.69559	0.29222	0.87155	0.52158
0.97688	0.29532	0.69913	0.27024	0.77048	0.48
0.96371	0.24241	0.67075	0.21564	0.50502	0.37841
0.95706	0.23858	0.55588	0.1159	0.16991	0.21103
0.95066	0.23656	0.30997	0.04226	0.09163	0.09403
0.94255	0.28205	0.13365	0.03418	0.0913	0.08094
1.24646	0.55725	0.11913	0.0378	0.09425	0.07954
2.46835	0.76701	0.12076	0.03672	0.19283	0.07971
3.32713	0.83212	0.14398	0.05783	0.50317	0.11548
3.42832	0.84609	0.34027	0.14489	0.78394	0.29752
3.42491	0.8466	0.5869	0.24611	0.89574	0.45799
3.42682	0.84747	0.69332	0.29334	0.91384	0.52962
3.32128	0.83943	0.72383	0.29858	0.91555	0.53449
2.36596	0.80068	0.72709	0.29434	0.9173	0.53263
1.10592	0.64238	0.72828	0.29267	0.89951	0.52763
0.67465	0.35797	0.72676	0.27584	0.80894	0.49167
0.95907	0.24637	0.69299	0.22796	0.57716	0.39586
0.953	0.23731	0.59946	0.13886	0.21746	0.23176
0.94835	0.23524	0.37091	0.05861	0.0848	0.11128
0.6202	0.24647	0.15151	0.03778	0.08375	0.08376
0.49591	0.45705	0.11597	0.03045	0.08869	0.07773
2.00041	0.72637	0.11716	0.02506	0.1487	0.06783
3.11933	0.82788	0.12615	0.04026	0.41712	0.09312
3.45078	0.85459	0.27341	0.11694	0.72554	0.23307
3.44976	0.85782	0.52829	0.22647	0.86612	0.44365
3.4484	0.85864	0.65452	0.28435	0.89452	0.52983
3.41604	0.85566	0.70237	0.30169	0.89051	0.54758
2.97714	0.83008	0.70664	0.30645	0.88762	0.55233
1.45792	0.74193	0.70193	0.31334	0.8767	0.55638
1.03531	0.49401	0.69727	0.30575	0.80615	0.52643
0.98926	0.2792	0.66958	0.26255	0.60915	0.4402
0.97822	0.24852	0.59029	0.17635	0.25755	0.28113
0.97353	0.24488	0.38243	0.09216	0.0961	0.14968
0.97122	0.24456	0.16186	0.07074	0.09243	0.12378
0.39757	0.32501	0.11886	0.07031	0.09323	0.12623
1.5132	0.61797	0.1194	0.06966	0.11636	0.12525
2.91427	0.81169	0.11553	0.08318	0.33652	0.14719
3.40709	0.85693	0.20724	0.15242	0.67444	0.27679
3.44747	0.86192	0.46791	0.25638	0.85189	0.46536
3.4496	0.86077	0.63083	0.31435	0.90867	0.56595
3.43513	0.85989	0.68896	0.33123	0.91628	0.58552
3.15152	0.84123	0.70243	0.33522	0.91632	0.58972
1.73772	0.77829	0.70226	0.33706	0.91315	0.59319
1.05736	0.58079	0.70149	0.32622	0.87855	0.56568
0.98183	0.31199	0.68777	0.28949	0.74949	0.48747
0.96589	0.2496	0.64287	0.21141	0.44436	0.33122
0.95369	0.24096	0.50528	0.10399	0.15077	0.18503
0.95264	0.23703	0.25617	0.06995	0.10557	0.13974
0.66706	0.26248	0.13627	0.0658	0.10022	0.13057
1.1198	0.51469	0.13088	0.06221	0.10045	0.12535
2.59248	0.75728	0.12675	0.07145	0.26213	0.1452
3.34992	0.84308	0.16457	0.13343	0.59358	0.24775
3.48387	0.86503	0.39213	0.24097	0.81455	0.44266
3.4851	0.86713	0.60438	0.30756	0.88963	0.55743
3.48729	0.86779	0.68018	0.32922	0.9028	0.59198
3.32231	0.86399	0.70439	0.33211	0.90278	0.59916
2.3624	0.82827	0.70828	0.33499	0.90344	0.59967
1.14571	0.70992	0.70939	0.32763	0.87772	0.58576
1.00849	0.43447	0.70443	0.2988	0.78947	0.51998
0.98705	0.27131	0.67357	0.23124	0.53251	0.37616
0.97366	0.25609	0.58333	0.12262	0.19246	0.21344
0.96082	0.25205	0.3528	0.07762	0.10767	0.15164
0.9445	0.25194	0.15928	0.07471	0.10809	0.14827
0.887	0.37827	0.13781	0.07624	0.10688	0.1467
2.20457	0.66551	0.13696	0.08069	0.18644	0.16014
3.21084	0.81744	0.14441	0.12796	0.48191	0.25494
3.45166	0.85831	0.30049	0.23782	0.77675	0.45892
3.45321	0.86314	0.55463	0.32653	0.88817	0.57999
3.45518	0.86222	0.67544	0.35195	0.91093	0.62127
3.38737	0.86042	0.71966	0.35427	0.90476	0.62479
2.78537	0.84131	0.7197	0.35411	0.90365	0.62642
1.37473	0.77681	0.71507	0.35382	0.89144	0.61702
1.01333	0.57695	0.71447	0.32415	0.82084	0.56249
0.97527	0.29116	0.69059	0.26068	0.61312	0.4165
0.96328	0.24783	0.61838	0.15863	0.25525	0.24716
0.95163	0.24204	0.41302	0.09974	0.10629	0.17073
0.93572	0.23859	0.1804	0.09314	0.10435	0.16591
0.50363	0.28523	0.12551	0.08772	0.10675	0.16581
1.7248	0.56014	0.12515	0.08866	0.13684	0.1713
3.08888	0.78744	0.126	0.1252	0.36415	0.24106
3.49563	0.84399	0.23076	0.22336	0.7024	0.43316
3.51531	0.85375	0.49589	0.31549	0.8686	0.57321
3.51392	0.85302	0.65902	0.34127	0.91895	0.62674
3.48395	0.853	0.71963	0.34379	0.92281	0.62916
2.97096	0.83887	0.72933	0.3471	0.91991	0.62901
1.55629	0.78857	0.73057	0.3453	0.91538	0.62429
1.03111	0.62043	0.72928	0.32819	0.87833	0.58243
0.99073	0.33524	0.71008	0.26933	0.746	0.47582
0.98504	0.25009	0.64493	0.17178	0.4276	0.28878
0.97447	0.24547	0.47728	0.10036	0.14296	0.18816
0.96547	0.24624	0.22671	0.09059	0.10837	0.17827
0.96823	0.2683	0.13365	0.09113	0.10801	0.18001
1.45161	0.52232	0.13171	0.08812	0.11753	0.1831
2.82403	0.76835	0.1341	0.10907	0.27913	0.22481
3.47291	0.85868	0.21128	0.19839	0.61818	0.38864
3.52581	0.87551	0.46653	0.29982	0.84328	0.56057
3.5217	0.87644	0.64568	0.34316	0.91593	0.63633
3.50797	0.87649	0.71128	0.35271	0.92883	0.64771
3.19169	0.86692	0.72688	0.35574	0.92819	0.64713
1.90894	0.82791	0.72302	0.36039	0.92577	0.6474
1.09806	0.69678	0.72131	0.34992	0.89682	0.62285
1.00736	0.41552	0.70932	0.30772	0.80127	0.55133
0.99191	0.26486	0.65742	0.22003	0.48181	0.4017
0.97837	0.2544	0.50871	0.1194	0.16312	0.24119
0.96338	0.25026	0.25388	0.09537	0.10904	0.18736
0.95595	0.25723	0.1416	0.09475	0.10855	0.18814
1.25633	0.45439	0.13697	0.09796	0.11218	0.19231
2.60326	0.72936	0.13494	0.11002	0.23229	0.20524
3.41692	0.83944	0.18454	0.18534	0.55673	0.28697
3.51178	0.8669	0.42648	0.29849	0.82066	0.48739
3.51309	0.86811	0.63183	0.36292	0.91446	0.62988
3.51617	0.86752	0.71666	0.38228	0.93296	0.67368
3.36374	0.86528	0.73506	0.38541	0.92698	0.67685
2.25356	0.84282	0.73254	0.38131	0.92271	0.67153
1.12858	0.76899	0.72724	0.36719	0.8975	0.65947
1.00228	0.54295	0.71518	0.32895	0.81634	0.59881
0.98517	0.29656	0.66588	0.24703	0.58894	0.46529
0.9735	0.2565	0.54001	0.14413	0.20199	0.28658
0.964	0.25362	0.29232	0.1009	0.10857	0.19209
0.94281	0.25291	0.13909	0.10198	0.10608	0.1865
1.03924	0.31454	0.12672	0.10077	0.10493	0.18569
2.45406	0.598	0.12243	0.10462	0.16564	0.18868
3.30041	0.80513	0.14901	0.15023	0.48524	0.24806
3.49932	0.84972	0.36187	0.26935	0.7834	0.43205
3.50281	0.85397	0.59533	0.33768	0.89714	0.57724
3.50527	0.85129	0.689	0.35798	0.92804	0.6377
3.39558	0.85074	0.7224	0.35956	0.92989	0.64137
2.58857	0.83615	0.72806	0.35804	0.92808	0.63811
1.12953	0.78267	0.72826	0.35629	0.91344	0.63554
0.98766	0.60166	0.72314	0.33013	0.85365	0.60118
0.96518	0.32166	0.68998	0.26865	0.6753	0.50582
0.95697	0.24555	0.58951	0.1663	0.31704	0.31416
0.95317	0.24138	0.35419	0.10414	0.10802	0.19455
0.94684	0.23915	0.14543	0.09647	0.09952	0.18057
0.98175	0.25151	0.11632	0.09654	0.09789	0.18311
1.79139	0.47968	0.11493	0.09928	0.13109	0.18219
3.2038	0.75388	0.13035	0.13176	0.37061	0.22341
3.6092	0.84413	0.30414	0.2352	0.745	0.39156
3.6301	0.8676	0.56203	0.3241	0.89631	0.55942
3.63081	0.86806	0.69293	0.36236	0.94177	0.63981
3.5889	0.86677	0.73183	0.36715	0.94714	0.65933
2.95183	0.85782	0.73847	0.36376	0.94881	0.65917
1.47871	0.82205	0.74037	0.36355	0.9406	0.65994
-0.18771	0.70175	0.74115	0.34719	0.89031	0.62927
-0.50727	0.42524	0.71467	0.29908	0.74664	0.54094
-0.61335	0.25791	0.63898	0.19319	0.41022	0.37808
-0.6279	0.2431	0.43657	0.12313	0.14735	0.22735
-0.64552	0.24127	0.19844	0.10721	0.12351	0.20041
-0.23564	0.24324	0.1426	0.10254	0.12331	0.19465
2.47884	0.38111	0.1404	0.09799	0.13425	0.19137
2.99139	0.67526	0.14189	0.12694	0.31581	0.2153
3.52694	0.82052	0.23528	0.22763	0.6607	0.38069
3.55611	0.85798	0.50505	0.32974	0.88695	0.56737
3.55427	0.86167	0.66988	0.36948	0.94895	0.65503
3.53582	0.86083	0.72512	0.37364	0.9545	0.67019
3.23247	0.85939	0.73902	0.37041	0.95383	0.66613
1.73247	0.83941	0.74054	0.36233	0.95251	0.65809
0.24087	0.77047	0.74186	0.34705	0.91716	0.63543
-0.38895	0.51644	0.73008	0.30286	0.80712	0.55806
-0.38728	0.27332	0.68271	0.20503	0.5108	0.39754
-0.45203	0.23715	0.54037	0.11298	0.19351	0.22848
-0.46487	0.23382	0.28145	0.09886	0.1405	0.19762
-0.43113	0.23273	0.14676	0.0989	0.13872	0.19287
0.68438	0.29088	0.13901	0.09688	0.14385	0.18728
2.8361	0.61423	0.13745	0.10551	0.28584	0.19965
3.53896	0.80127	0.18831	0.17685	0.62484	0.32767
3.60895	0.8543	0.43415	0.30036	0.86879	0.52876
3.6033	0.86562	0.6389	0.3572	0.95511	0.63657
3.59221	0.86709	0.71961	0.37312	0.96497	0.67054
3.38118	0.86775	0.73971	0.37585	0.96406	0.67457
2.07656	0.85312	0.74134	0.37578	0.9612	0.67451
0.91442	0.8003	0.74408	0.36024	0.93593	0.65574
-0.18451	0.62351	0.73852	0.32413	0.83457	0.59172
-0.28748	0.33442	0.69508	0.24476	0.56293	0.44967
-0.25358	0.25004	0.57629	0.152	0.22411	0.26776
-0.24095	0.24408	0.32437	0.12119	0.1453	0.21292
-0.28547	0.2419	0.15894	0.11839	0.14383	0.20925
0.14776	0.2671	0.14844	0.11681	0.14499	0.20834
2.50489	0.54055	0.1496	0.12448	0.25032	0.21583
3.39748	0.77459	0.17865	0.18383	0.56811	0.31592
3.54184	0.84714	0.39395	0.29583	0.84442	0.5227
3.53759	0.8616	0.62752	0.36358	0.94043	0.64167
3.54504	0.85901	0.71448	0.38345	0.95176	0.68227
3.39044	0.85745	0.74115	0.38269	0.94966	0.68268
2.41736	0.85071	0.74009	0.38233	0.95077	0.68422
1.17485	0.81657	0.73932	0.37855	0.92979	0.67389
-0.66646	0.69804	0.73549	0.35186	0.85179	0.62169
-0.72053	0.41682	0.70545	0.27461	0.61615	0.49764
-0.73357	0.25093	0.60053	0.17564	0.25419	0.32731
-0.73838	0.23584	0.36174	0.13075	0.1333	0.23791
-0.73481	0.23346	0.16557	0.12784	0.13074	0.23055
0.05407	0.23732	0.14389	0.12689	0.12944	0.22991
2.27436	0.39835	0.14184	0.12967	0.19611	0.23632
3.32089	0.69244	0.14725	0.16643	0.4862	0.29472
3.55982	0.82869	0.32723	0.27056	0.81074	0.484
3.56624	0.86469	0.58969	0.35366	0.94192	0.6335
3.56502	0.86974	0.70888	0.3872	0.96963	0.69797
3.48763	0.87031	0.75	0.39186	0.97068	0.70244
2.82745	0.8687	0.75343	0.39323	0.96966	0.70396
1.02441	0.84696	0.75257	0.39405	0.95594	0.69896
0.28846	0.75876	0.74903	0.37752	0.88758	0.65257
0.96866	0.51452	0.72027	0.33224	0.69662	0.5429
0.94393	0.27852	0.64958	0.22307	0.33452	0.36559
0.93513	0.24364	0.45223	0.141	0.15314	0.24395
0.93474	0.23842	0.21166	0.12357	0.14714	0.22347
0.94988	0.23574	0.15317	0.12116	0.14812	0.22333
2.01399	0.31333	0.1501	0.12538	0.18082	0.23068
3.07466	0.61314	0.14863	0.15207	0.42335	0.28017
3.51288	0.80144	0.24853	0.24362	0.76897	0.45519
3.54472	0.8533	0.52138	0.34048	0.93147	0.61919
3.54772	0.86199	0.69499	0.37962	0.97646	0.69243
3.5264	0.86168	0.746	0.38866	0.97743	0.69881
3.05461	0.86153	0.75361	0.38822	0.97453	0.69113
1.6038	0.84734	0.75161	0.38404	0.96854	0.68756
1.02447	0.7938	0.75219	0.37327	0.93153	0.65652
0.96408	0.58158	0.73791	0.33644	0.80986	0.56649
0.9522	0.30108	0.6893	0.2392	0.44609	0.39701
0.94282	0.23784	0.53468	0.14826	0.17943	0.25801
0.93823	0.23323	0.27323	0.12448	0.15208	0.22688
0.94934	0.23163	0.16057	0.12164	0.14934	0.22528
1.62258	0.27825	0.15397	0.12039	0.15854	0.22709
2.9409	0.56646	0.15235	0.13302	0.3329	0.25041
3.48824	0.78561	0.22114	0.20053	0.72279	0.38
3.53975	0.85265	0.48716	0.31117	0.9149	0.57353
3.54588	0.86749	0.67614	0.37116	0.97088	0.66851
3.52042	0.86732	0.74469	0.38846	0.97731	0.69597
3.18026	0.86811	0.7576	0.38877	0.97868	0.69691
1.71765	0.85853	0.75655	0.38782	0.9772	0.697
0.77519	0.81515	0.75541	0.38097	0.94186	0.6813
-0.45148	0.66521	0.74351	0.35031	0.82408	0.60873
-0.41575	0.34326	0.68927	0.26832	0.50952	0.46141
-0.44271	0.24774	0.53602	0.16688	0.20448	0.29431
-0.46909	0.24194	0.2782	0.12782	0.16365	0.23465
0.83341	0.24064	0.1664	0.12947	0.16094	0.23436
1.31196	0.25345	0.16153	0.13283	0.16361	0.2371
2.78289	0.48163	0.15473	0.14193	0.30166	0.2556
3.50022	0.77097	0.19901	0.19936	0.64324	0.36098
3.58141	0.85966	0.44623	0.31545	0.90646	0.5702
3.57471	0.88108	0.66051	0.38839	0.97924	0.68598
3.56997	0.88102	0.74159	0.41066	0.99141	0.72162
3.33479	0.87962	0.76758	0.40967	0.9909	0.7193
2.17065	0.87184	0.77039	0.40981	0.98713	0.72254
1.11773	0.8352	0.76944	0.40772	0.96424	0.71606
0.97339	0.71378	0.76279	0.38112	0.87006	0.66404
0.9442	0.42998	0.72595	0.30394	0.61296	0.51517
0.9375	0.24885	0.62283	0.19427	0.25428	0.33461
0.93532	0.23617	0.34913	0.13315	0.15709	0.24852
0.93382	0.2314	0.17297	0.12503	0.15126	0.2398
1.10376	0.23479	0.15466	0.12303	0.14892	0.23666
2.39767	0.40052	0.14923	0.12311	0.23419	0.24163
3.35299	0.72533	0.16321	0.16174	0.54439	0.31424
3.57824	0.84025	0.37454	0.27157	0.8491	0.51609
3.57982	0.86918	0.62471	0.36001	0.95857	0.65704
3.57444	0.87168	0.72976	0.39634	0.98363	0.71404
3.52142	0.87194	0.76371	0.39934	0.98055	0.71515
2.97469	0.86929	0.76504	0.39902	0.97758	0.7155
1.48636	0.84522	0.76029	0.39813	0.9616	0.71158
-0.54766	0.76294	0.75564	0.3789	0.90714	0.67105
-0.70056	0.51363	0.72914	0.32901	0.68815	0.54598
-0.71098	0.28017	0.65277	0.22744	0.31668	0.36847
-0.72635	0.24669	0.43834	0.15099	0.15573	0.26871
-0.73813	0.2449	0.18742	0.14217	0.14927	0.2599
-0.49922	0.24548	0.15203	0.14298	0.14778	0.25746
1.0566	0.35308	0.14997	0.14401	0.19688	0.261
3.03555	0.65884	0.1537	0.16356	0.46969	0.31968
3.59481	0.8381	0.28362	0.24725	0.80528	0.50926
3.62444	0.87635	0.56224	0.35721	0.94374	0.66795
3.61775	0.88066	0.71722	0.40746	0.98402	0.73537
3.58271	0.88025	0.76414	0.41722	0.98735	0.73924
3.24785	0.87876	0.77083	0.41348	0.9892	0.73302
1.87152	0.86041	0.77143	0.40875	0.98198	0.72747
0.06039	0.78445	0.77002	0.39651	0.93485	0.69312
-0.69157	0.56304	0.74536	0.36071	0.78562	0.6001
-0.7044	0.29535	0.67937	0.26827	0.43475	0.41028
-0.72068	0.24497	0.48885	0.17115	0.17958	0.27911
-0.73299	0.23992	0.23697	0.14065	0.1689	0.25785
-0.73564	0.23655	0.16212	0.13952	0.16696	0.25562
-0.22629	0.28862	0.15661	0.13909	0.18688	0.25469
2.61047	0.58409	0.1547	0.14677	0.44298	0.29228
3.46242	0.79865	0.25381	0.21858	0.79007	0.45778
3.59955	0.86397	0.53529	0.33431	0.95435	0.6357
3.59136	0.8724	0.71387	0.39546	1.00061	0.71661
3.58126	0.87031	0.76509	0.41088	1.00422	0.734
3.46428	0.8679	0.77493	0.41077	1.00448	0.73486
2.64223	0.85523	0.77368	0.41074	0.99879	0.73222
1.19542	0.81132	0.77146	0.40194	0.95826	0.70127
0.99208	0.62779	0.75388	0.36854	0.83685	0.61974
0.97351	0.33373	0.70235	0.29406	0.51543	0.45943
0.96387	0.23937	0.54517	0.18908	0.19744	0.29113
0.95495	0.23441	0.28472	0.14261	0.17296	0.26103
0.94086	0.23234	0.17001	0.14271	0.17214	0.2638
1.03458	0.25102	0.16445	0.14519	0.17998	0.26635
2.07217	0.50932	0.16226	0.14935	0.34432	0.28973
3.23325	0.76532	0.2191	0.19064	0.7365	0.44204
3.57296	0.85266	0.47895	0.30237	0.93583	0.63373
3.58347	0.87331	0.68812	0.38461	0.99495	0.72418
3.58149	0.8742	0.76194	0.41379	1.00242	0.7492
3.52246	0.87432	0.78022	0.41718	1.00251	0.75208
2.91998	0.86785	0.78258	0.4192	0.99888	0.75433
1.45439	0.83454	0.77968	0.41896	0.96564	0.73688
0.37554	0.71533	0.76804	0.40045	0.86549	0.67134
0.99149	0.39721	0.73168	0.34183	0.58358	0.52743
0.97847	0.25334	0.60289	0.23901	0.24129	0.35333
0.9682	0.24192	0.34323	0.16891	0.17448	0.28846
0.95889	0.23906	0.18153	0.16232	0.17393	0.28809
0.99731	0.24286	0.16901	0.16248	0.17622	0.28748
1.69999	0.4387	0.16427	0.15992	0.29356	0.29804
3.15704	0.73491	0.18851	0.18408	0.67344	0.3892
3.60986	0.84883	0.40604	0.2789	0.92521	0.61624
3.63745	0.87609	0.66074	0.37744	1.00666	0.73031
3.63157	0.87739	0.75626	0.42028	1.0216	0.76995
3.59842	0.87664	0.78403	0.42859	1.02088	0.77122
3.17617	0.87245	0.78396	0.42863	1.01905	0.77185
1.6338	0.84694	0.78432	0.42611	0.99675	0.76058
1.07786	0.75866	0.78119	0.40985	0.91984	0.70599
1.01721	0.50343	0.74992	0.3644	0.68339	0.57718
0.99977	0.27763	0.66982	0.27128	0.30969	0.39235
0.98237	0.2477	0.44484	0.16869	0.18211	0.29153
0.97237	0.24235	0.21325	0.14794	0.18157	0.28421
0.97074	0.24013	0.16846	0.14813	0.18052	0.28225
1.56345	0.3382	0.16984	0.14904	0.25915	0.2899
2.9683	0.65645	0.17805	0.16466	0.5709	0.36513
3.58657	0.8234	0.32802	0.25793	0.89843	0.56896
3.65085	0.86567	0.60864	0.36772	0.99722	0.71248
3.64242	0.87236	0.75096	0.41647	1.0171	0.76623
3.63403	0.87096	0.79041	0.42581	1.01478	0.77003
3.39539	0.8697	0.7931	0.42416	1.01162	0.76899
2.19173	0.85772	0.79122	0.42544	0.99327	0.76674
1.13471	0.81263	0.78762	0.41519	0.92666	0.73356
0.99731	0.6507	0.76058	0.37865	0.7232	0.6388
0.98237	0.35327	0.68974	0.29354	0.34687	0.46402
0.97054	0.24512	0.47858	0.18689	0.18421	0.31968
0.9604	0.23973	0.23574	0.16363	0.17906	0.29269
0.9548	0.23695	0.17681	0.16338	0.17721	0.29123
0.8032	0.24669	0.16995	0.16291	0.22574	0.29211
2.05988	0.45473	0.16696	0.1737	0.50601	0.32567
3.28698	0.76444	0.28496	0.23872	0.84567	0.47948
3.63335	0.8539	0.57386	0.35461	0.99429	0.67379
3.64387	0.87696	0.74364	0.42574	1.02821	0.77019
3.63366	0.87933	0.79263	0.4439	1.03053	0.78836
3.57008	0.87964	0.80207	0.44572	1.02853	0.78867
3.04702	0.87408	0.80114	0.4457	1.01705	0.78722
1.5397	0.84098	0.79747	0.43953	0.95825	0.75944
1.03675	0.73031	0.77268	0.40416	0.79364	0.67846
0.99549	0.44687	0.71557	0.32659	0.42708	0.51519
0.98169	0.26088	0.53848	0.21933	0.18906	0.34819
0.96988	0.24467	0.26852	0.1696	0.17744	0.29963
0.95859	0.24141	0.16986	0.16463	0.17764	0.29518
0.98319	0.24323	0.16849	0.16187	0.19835	0.29241
1.67461	0.40179	0.17015	0.16687	0.4169	0.31346
3.16292	0.70752	0.23993	0.21901	0.77345	0.4414
3.62637	0.84742	0.5095	0.33636	0.9565	0.64513
3.66228	0.87553	0.70725	0.41239	1.01466	0.74805
3.65877	0.87814	0.7732	0.43714	1.01699	0.77843
3.63483	0.87938	0.78802	0.43634	1.01724	0.77901
3.27661	0.87838	0.78766	0.43662	1.01592	0.77873
1.85851	0.85889	0.78734	0.43337	0.97628	0.76512
0.94413	0.78948	0.78287	0.40471	0.84905	0.70985
1.00046	0.52452	0.74849	0.34014	0.52022	0.57438
0.98439	0.28271	0.64292	0.23273	0.21752	0.37525
0.97474	0.24763	0.38719	0.17164	0.18198	0.30638
0.82384	0.24348	0.185	0.16352	0.18025	0.3022
0.95765	0.24164	0.17274	0.16159	0.1912	0.30211
1.32323	0.2911	0.17035	0.16295	0.37815	0.30843
2.74173	0.63288	0.19066	0.19681	0.74127	0.39543
3.56703	0.82248	0.39833	0.30416	0.95781	0.60271
3.66238	0.87179	0.68026	0.39727	1.02979	0.73502
3.65775	0.88018	0.77357	0.43429	1.03242	0.78464
3.64839	0.88076	0.80232	0.43771	1.02854	0.78736
3.49254	0.88091	0.80307	0.4352	1.02382	0.78268
2.30625	0.86758	0.7995	0.43352	0.99505	0.77502
1.1635	0.81506	0.79221	0.41581	0.90381	0.73242
1.00469	0.63371	0.76204	0.3624	0.58962	0.62762
0.98225	0.33907	0.67817	0.26185	0.24912	0.42563
0.96967	0.24678	0.44263	0.17598	0.19079	0.3077
0.96054	0.24228	0.21905	0.15884	0.19139	0.29527
0.95577	0.24144	0.18315	0.15879	0.1937	0.2958
1.11155	0.26573	0.18306	0.1601	0.32554	0.29631
2.39897	0.53285	0.19174	0.18046	0.67232	0.35479
3.42916	0.78713	0.34716	0.26986	0.93713	0.54616
3.65784	0.86834	0.63458	0.37911	1.0254	0.70943
3.65581	0.88622	0.77595	0.42903	1.04377	0.78148
3.64025	0.88464	0.8105	0.44267	1.04514	0.79598
3.54796	0.88204	0.81324	0.44453	1.04593	0.79769
2.82485	0.87295	0.81387	0.44589	1.02836	0.79825
1.25145	0.83767	0.81213	0.43912	0.95753	0.766
0.99396	0.69015	0.78682	0.4065	0.73349	0.67607
0.97609	0.38945	0.72155	0.32963	0.31939	0.50504
0.97274	0.24757	0.5151	0.22656	0.20826	0.35031
0.95657	0.2363	0.26088	0.18224	0.20553	0.31325
0.94302	0.23318	0.19198	0.18	0.2052	0.30932
1.04095	0.23751	0.18651	0.18069	0.27492	0.30639
2.12032	0.43548	0.18862	0.18692	0.5804	0.33671
3.3328	0.73751	0.30503	0.24033	0.92755	0.51201
3.6742	0.85095	0.59693	0.35664	1.03557	0.69834
3.68029	0.8797	0.75868	0.43305	1.06156	0.78304
3.68121	0.88225	0.81071	0.45981	1.0622	0.80506
3.6181	0.88516	0.82009	0.46178	1.06187	0.80932
3.07439	0.88466	0.81955	0.46277	1.04822	0.8119
1.56259	0.85934	0.82007	0.45933	0.98672	0.78874
1.03814	0.76769	0.80448	0.43258	0.79441	0.71164
0.99974	0.50176	0.756	0.3575	0.41285	0.54657
0.98986	0.27102	0.60282	0.24818	0.21742	0.35974
0.98282	0.2504	0.29966	0.18646	0.21171	0.3186
0.97764	0.24774	0.19716	0.17943	0.20754	0.31436
1.00194	0.24723	0.19065	0.17659	0.24075	0.31199
1.75472	0.34824	0.18673	0.17562	0.49631	0.33922
3.16495	0.70151	0.23188	0.21643	0.87707	0.48289
3.66051	0.85052	0.52287	0.33074	1.01337	0.68762
3.68968	0.88712	0.7259	0.42247	1.04994	0.78753
3.67117	0.89132	0.79381	0.4576	1.05319	0.81698
3.63839	0.89112	0.81058	0.46325	1.05302	0.81544
3.29513	0.89026	0.8123	0.45933	1.04461	0.81115
1.88837	0.87114	0.81367	0.45233	0.99821	0.78828
0.44935	0.80254	0.80624	0.42806	0.85956	0.72129
0.96778	0.57303	0.76852	0.37393	0.51701	0.55323
0.96115	0.29363	0.66342	0.27256	0.23297	0.37842
0.95448	0.25573	0.4025	0.18497	0.20721	0.32034
0.95194	0.25077	0.20493	0.17479	0.20707	0.31899
0.92949	0.24774	0.19293	0.17471	0.21814	0.31908
1.34235	0.29216	0.19179	0.17577	0.40261	0.334
2.83471	0.62937	0.20846	0.19582	0.76801	0.43543
3.53503	0.82714	0.40233	0.30048	0.98824	0.64773
3.63523	0.8791	0.69855	0.40574	1.06343	0.76837
3.63688	0.88861	0.79599	0.44934	1.06944	0.81113
3.62708	0.88838	0.82797	0.45915	1.06705	0.81494
3.40617	0.8883	0.82778	0.46087	1.06363	0.81764
2.24806	0.87371	0.82365	0.46245	1.03506	0.8163
1.10959	0.81976	0.81903	0.4513	0.92323	0.77586
0.60198	0.5924	0.7878	0.41177	0.62394	0.66986
-0.38823	0.31855	0.71113	0.32453	0.27915	0.48586
-0.40856	0.25498	0.48362	0.22221	0.21572	0.35146
-0.43365	0.24854	0.24261	0.1884	0.21406	0.33094
-0.58475	0.24404	0.19651	0.18653	0.218	0.32904
0.27364	0.28766	0.19322	0.18656	0.358	0.32947
2.58142	0.58749	0.19813	0.19497	0.71573	0.36002
3.46406	0.81016	0.34735	0.25281	0.9693	0.54105
3.6201	0.87122	0.6406	0.36904	1.05709	0.7241
3.62018	0.884	0.77308	0.43614	1.06868	0.80641
3.6184	0.88361	0.81438	0.45813	1.07031	0.82405
3.49957	0.88355	0.81876	0.46072	1.07172	0.82335
2.61425	0.8742	0.81723	0.45819	1.0505	0.82129
0.39395	0.83625	0.81553	0.45535	0.9704	0.79754
0.4493	0.69255	0.79454	0.43018	0.68633	0.72184
0.97677	0.36565	0.73508	0.36986	0.311	0.56242
0.9678	0.25439	0.50593	0.26295	0.21609	0.37484
0.96378	0.2465	0.25107	0.18783	0.21407	0.33214
0.95664	0.24315	0.18963	0.18021	0.21344	0.32888
1.05958	0.25297	0.18832	0.17945	0.28354	0.32875
2.35462	0.50492	0.18946	0.1827	0.63982	0.34564
3.39281	0.77926	0.30933	0.21087	0.94712	0.48025
3.63274	0.86782	0.60361	0.32689	1.05541	0.68746
3.63472	0.88889	0.767	0.42186	1.08198	0.79202
3.63079	0.88978	0.8216	0.4569	1.08413	0.82372
3.55016	0.88913	0.83182	0.4609	1.08599	0.82413
2.88562	0.88335	0.83297	0.45812	1.07303	0.82275
1.39693	0.85326	0.83411	0.45381	1.01359	0.80709
1.01503	0.7451	0.81993	0.43453	0.82737	0.74835
0.97149	0.46228	0.77376	0.38929	0.4039	0.61644
0.9589	0.2689	0.6337	0.28037	0.23732	0.43148
0.95117	0.2479	0.35856	0.19763	0.23245	0.34221
0.93844	0.2448	0.2129	0.18268	0.22696	0.33339
0.96894	0.24728	0.20681	0.18205	0.25213	0.33127
1.83919	0.40332	0.20058	0.18252	0.53688	0.33341
3.28215	0.71868	0.23265	0.20044	0.88458	0.40455
3.65597	0.86036	0.51084	0.2908	1.03186	0.61305
3.67002	0.8889	0.72952	0.40566	1.07398	0.76628
3.6696	0.89121	0.80101	0.45418	1.07818	0.82765
3.62395	0.89012	0.82073	0.46353	1.07907	0.8311
3.13568	0.88746	0.8225	0.46344	1.07287	0.82988
1.35546	0.86205	0.82164	0.4634	1.02752	0.82432
0.91113	0.77689	0.81247	0.45087	0.88415	0.77556
0.95783	0.51822	0.77597	0.41038	0.53109	0.66377
0.94049	0.28233	0.67071	0.32236	0.23432	0.47724
0.92759	0.24701	0.40791	0.21271	0.21974	0.35482
0.91995	0.24094	0.21465	0.18804	0.22064	0.34008
0.934	0.23828	0.19413	0.18805	0.23503	0.33745
1.64187	0.33571	0.1931	0.18804	0.43155	0.33545
3.05943	0.64966	0.21464	0.19496	0.84019	0.38025
3.58589	0.83923	0.42496	0.26608	1.028	0.55908
3.62294	0.87782	0.71372	0.38383	1.0849	0.73789
3.62188	0.88247	0.80021	0.4455	1.09167	0.81755
3.60409	0.88249	0.82728	0.46278	1.09312	0.83168
3.29431	0.88244	0.82952	0.46146	1.08844	0.83002
1.88634	0.86447	0.83027	0.46144	1.04949	0.82856
1.07955	0.80066	0.8263	0.45556	0.93816	0.80128
0.98847	0.5818	0.79208	0.42692	0.62792	0.72303
0.96642	0.30414	0.70672	0.3559	0.26247	0.55995
0.94959	0.24852	0.46688	0.24801	0.22419	0.37734
0.94715	0.24208	0.23585	0.19262	0.2234	0.34283
0.94863	0.24023	0.19882	0.1913	0.22704	0.34356
1.76027	0.28934	0.19794	0.19385	0.37007	0.34459
3.41061	0.58454	0.20612	0.19888	0.77318	0.3678
3.55367	0.81128	0.36492	0.24588	1.00555	0.49743
3.62343	0.87461	0.65652	0.37671	1.07856	0.72958
3.61805	0.88307	0.78963	0.45546	1.08937	0.82974
3.60673	0.88259	0.824	0.48166	1.08917	0.85569
3.39474	0.88253	0.82738	0.48395	1.0879	0.8532
2.19693	0.87212	0.82489	0.48061	1.06334	0.84893
1.11093	0.82012	0.82251	0.4712	0.97965	0.82644
0.97049	0.63907	0.80352	0.44173	0.71973	0.75392
0.95187	0.34115	0.7512	0.37444	0.30584	0.59551
0.94372	0.2453	0.57385	0.26242	0.22463	0.41135
0.93663	0.23931	0.29653	0.1967	0.22213	0.34912
0.92783	0.23613	0.19964	0.19116	0.22186	0.34494
1.12331	0.26286	0.19503	0.19175	0.30599	0.34098
2.62953	0.54086	0.1939	0.19268	0.67691	0.35835
3.506	0.79352	0.24814	0.23423	0.97008	0.50981
3.63827	0.87275	0.51781	0.35053	1.06667	0.71822
3.63657	0.88652	0.73606	0.44151	1.08729	0.81937
3.62773	0.88752	0.81471	0.46784	1.08765	0.84858
3.47837	0.88786	0.82967	0.47203	1.08824	0.85119
2.45318	0.88008	0.82899	0.47449	1.07215	0.85359
1.17288	0.83788	0.82975	0.47542	1.00421	0.83868
0.98202	0.68562	0.81979	0.45229	0.78887	0.77562
0.95771	0.3871	0.77731	0.39466	0.39249	0.6297
0.94518	0.25507	0.65147	0.28607	0.22565	0.43921
0.94064	0.24462	0.37338	0.21017	0.22174	0.35655
0.92805	0.24068	0.20479	0.20034	0.22187	0.35567
1.01776	0.24865	0.1927	0.20179	0.25785	0.35747
2.39532	0.46063	0.18991	0.20576	0.52451	0.37191
3.42199	0.7503	0.22162	0.2351	0.89198	0.47117
3.6443	0.85763	0.46163	0.34231	1.05771	0.70786
3.64177	0.88481	0.71803	0.44259	1.10437	0.82439
3.64762	0.88494	0.81418	0.48202	1.10699	0.86383
3.58266	0.88434	0.83494	0.48462	1.10669	0.86599
3.0106	0.88155	0.83528	0.4831	1.09956	0.86563
1.45592	0.85853	0.8333	0.48072	1.05687	0.85227
1.0186	0.76287	0.82632	0.46315	0.9312	0.79411
0.97412	0.49739	0.78703	0.41713	0.59749	0.6585
0.96398	0.27032	0.69456	0.31753	0.27213	0.46467
0.95045	0.24414	0.43784	0.21864	0.22634	0.35859
0.93666	0.24148	0.2251	0.19431	0.22252	0.35487
0.95613	0.2377	0.19301	0.19473	0.23247	0.35503
2.39413	0.34183	0.19133	0.19446	0.4092	0.36142
3.16195	0.66412	0.20895	0.20599	0.78106	0.44138
3.59562	0.83084	0.40233	0.28127	1.01566	0.68144
3.63712	0.87079	0.67903	0.40014	1.09186	0.81676
3.63037	0.87592	0.78543	0.46545	1.09957	0.86314
3.60984	0.87447	0.8189	0.47868	1.10132	0.86504
3.34445	0.87166	0.822	0.47892	1.09827	0.86375
2.04435	0.84863	0.82343	0.4793	1.06965	0.85537
1.06197	0.78453	0.81828	0.46975	0.96399	0.80605
0.94407	0.57176	0.79327	0.43235	0.67363	0.68343
0.93062	0.27088	0.73488	0.34603	0.30954	0.48995
0.92434	0.2221	0.54741	0.23874	0.23748	0.36933
0.91667	0.22015	0.27734	0.19806	0.23711	0.35214
0.909	0.22027	0.19471	0.19456	0.23718	0.35101
1.10367	0.26762	0.1906	0.19395	0.34163	0.35629
2.4731	0.57611	0.19152	0.20281	0.68806	0.42133
3.47757	0.81303	0.2737	0.26874	0.97893	0.62705
3.66755	0.86701	0.56073	0.38986	1.07753	0.80011
3.67179	0.8795	0.75264	0.46294	1.09637	0.85749
3.66528	0.88197	0.81396	0.48147	1.09329	0.86613
3.55365	0.88357	0.82463	0.48357	1.09009	0.86895
2.73261	0.87113	0.82093	0.48348	1.07458	0.86714
1.28631	0.82409	0.81831	0.47917	1.01076	0.82579
1.01227	0.64845	0.80856	0.45228	0.80056	0.71872
0.98013	0.34436	0.7677	0.37108	0.3612	0.53143
0.96817	0.24811	0.63763	0.25854	0.22245	0.39394
0.96055	0.24241	0.32755	0.20541	0.22133	0.37237
0.95511	0.24096	0.18964	0.20204	0.22107	0.36892
1.03207	0.27016	0.18479	0.20193	0.27589	0.3706
2.09211	0.55493	0.18202	0.20536	0.62472	0.41748
3.36239	0.80556	0.22204	0.25487	0.95054	0.60217
3.68016	0.88395	0.50889	0.37313	1.06735	0.78468
3.69102	0.89912	0.72771	0.45619	1.09604	0.86717
3.68805	0.90041	0.80167	0.48409	1.09423	0.88006
3.65346	0.90081	0.82022	0.48741	1.09315	0.88325
3.25242	0.89298	0.81744	0.49064	1.07892	0.8853
1.74418	0.85134	0.81592	0.49068	1.02182	0.85992
1.08297	0.70581	0.80775	0.4676	0.80008	0.77847
1.00187	0.40318	0.77093	0.40997	0.40684	0.58734
0.98415	0.26489	0.66222	0.30052	0.23397	0.421
0.97974	0.2555	0.39516	0.21636	0.22872	0.38111
0.97095	0.2528	0.20593	0.20513	0.23035	0.37646
0.97906	0.2639	0.18755	0.20462	0.27879	0.37658
1.48721	0.49255	0.18739	0.20926	0.56697	0.40624
3.14703	0.77911	0.20126	0.24074	0.92735	0.55642
3.69329	0.8774	0.38351	0.36134	1.07134	0.76939
3.74015	0.90463	0.67466	0.45831	1.11243	0.86543
3.73944	0.90908	0.79131	0.4888	1.1155	0.88817
3.72245	0.91042	0.82929	0.48886	1.11666	0.88606
3.43339	0.90636	0.83816	0.48741	1.11595	0.88819
2.06035	0.8793	0.84005	0.49124	1.07929	0.87514
1.15275	0.7807	0.84337	0.47914	0.95396	0.81701
1.05696	0.46805	0.82588	0.43615	0.56265	0.67528
1.05073	0.28384	0.77138	0.33921	0.28306	0.46716
1.04988	0.26746	0.58477	0.24288	0.25886	0.39974
1.03513	0.26302	0.30942	0.2206	0.25783	0.39301
1.04648	0.26164	0.21813	0.21855	0.26863	0.39
1.36996	0.43079	0.21388	0.21636	0.49342	0.40488
3.5598	0.75471	0.21353	0.2317	0.87202	0.51913
3.71139	0.88947	0.308	0.31722	1.0711	0.73973
3.85115	0.92169	0.60722	0.44413	1.13007	0.85904
3.8567	0.92794	0.79577	0.4895	1.13773	0.89769
3.84644	0.93668	0.84894	0.50023	1.13796	0.89731
3.57031	0.93202	0.85948	0.49583	1.13484	0.89475
2.43938	0.9027	0.86002	0.49382	1.10114	0.88292
1.30754	0.812	0.859	0.48241	0.99317	0.82886
1.11943	0.55614	0.84053	0.44526	0.67416	0.67615
1.08546	0.30676	0.78902	0.35598	0.32337	0.47765
0.735	0.26585	0.62465	0.24841	0.26708	0.38793
1.2423	0.26111	0.33996	0.21141	0.26456	0.38
1.33326	0.26084	0.22751	0.20962	0.26702	0.3771
1.24777	0.37132	0.22132	0.20789	0.41494	0.38766
2.53609	0.69609	0.21928	0.21842	0.78677	0.47923
3.25999	0.86796	0.26542	0.28811	1.04414	0.70088
3.50525	0.91158	0.52921	0.40967	1.12442	0.83808
3.49132	0.91673	0.75872	0.47966	1.13137	0.88817
3.48849	0.91371	0.83708	0.49552	1.1269	0.89246
3.42618	0.91081	0.85577	0.49531	1.12321	0.89288
2.78715	0.89759	0.85206	0.49456	1.0993	0.88803
1.35272	0.84752	0.84698	0.48601	1.00703	0.84402
1.06061	0.65798	0.83544	0.45224	0.73155	0.72972
1.01235	0.35988	0.79798	0.37381	0.35021	0.54053
0.98708	0.2661	0.69745	0.26369	0.25558	0.40648
0.97967	0.25747	0.43258	0.21725	0.25434	0.3945
0.98001	0.25427	0.23005	0.21566	0.25326	0.39255
1.05623	0.28041	0.20908	0.21601	0.3423	0.39574
1.97361	0.56859	0.20669	0.22401	0.68463	0.45587
3.19817	0.81829	0.21888	0.28695	1.00003	0.68682
3.64708	0.89525	0.40844	0.42359	1.10783	0.84071
3.67232	0.90811	0.69085	0.48932	1.13396	0.9017
3.66932	0.90814	0.80661	0.50987	1.13365	0.91024
3.61979	0.90796	0.84635	0.51097	1.13199	0.91183
3.13003	0.89967	0.84758	0.51132	1.11895	0.90932
1.68439	0.85624	0.8457	0.50577	1.06422	0.8693
1.12599	0.70751	0.84301	0.47429	0.88815	0.76743
1.05224	0.40193	0.82056	0.40111	0.49649	0.58138
1.22685	0.27324	0.75051	0.28481	0.25936	0.42754
1.22733	0.28872	0.53732	0.22159	0.25294	0.39897
1.27078	0.30729	0.27242	0.21854	0.25291	0.39621
1.23288	0.33563	0.21101	0.21726	0.28638	0.39601
3.23295	0.58917	0.20901	0.21941	0.5508	0.43193
3.31769	0.85494	0.21031	0.26073	0.95478	0.6026
3.76714	0.93201	0.34302	0.37648	1.09443	0.7996
3.78996	0.94528	0.64466	0.47254	1.13333	0.89272
3.78038	0.939	0.79791	0.50125	1.13405	0.90668
3.74435	0.93285	0.84959	0.50124	1.13308	0.90417
3.33349	0.92364	0.85726	0.50002	1.12666	0.90304
1.8861	0.89054	0.85581	0.4986	1.07516	0.88152
1.21387	0.75056	0.85458	0.47474	0.92167	0.80972
1.13198	0.45158	0.83574	0.41693	0.54749	0.62714
1.1153	0.2925	0.78019	0.30602	0.27109	0.4491
1.10164	0.28098	0.60859	0.22398	0.24891	0.40125
1.08945	0.27661	0.29513	0.21274	0.24712	0.39657
1.09688	0.28764	0.21065	0.21312	0.26536	0.39176
1.5551	0.52204	0.20645	0.21336	0.48985	0.41137
2.97638	0.80724	0.20552	0.23852	0.87269	0.54224
3.69009	0.90252	0.27675	0.34125	1.06574	0.76203
3.78332	0.92529	0.56546	0.45169	1.12699	0.87234
3.77732	0.92559	0.7779	0.49465	1.13265	0.90576
3.75853	0.92262	0.83701	0.5012	1.13473	0.90487
3.56489	0.91444	0.84823	0.4984	1.13327	0.90388
2.51769	0.88717	0.84871	0.49699	1.0981	0.88873
1.28326	0.79583	0.85008	0.48169	0.96105	0.82738
1.10893	0.49054	0.83835	0.43835	0.60568	0.68407
1.09393	0.29114	0.79405	0.34292	0.29197	0.46832
1.09093	0.27192	0.6517	0.23525	0.25786	0.39667
1.08279	0.26955	0.36779	0.21521	0.25468	0.39324
1.06956	0.27235	0.22022	0.21487	0.26692	0.39121
1.29066	0.41485	0.21461	0.21441	0.47084	0.40115
3.32314	0.76737	0.21218	0.23139	0.85893	0.50527
3.60011	0.8871	0.26711	0.3195	1.07014	0.72985
3.74267	0.91583	0.54255	0.43842	1.13807	0.85966
3.7462	0.91812	0.76275	0.4913	1.14569	0.90655
3.74482	0.91808	0.83834	0.50551	1.14772	0.91157
3.61514	0.91535	0.85904	0.5066	1.14673	0.91183
2.68524	0.89341	0.86067	0.50733	1.11771	0.9031
1.35811	0.81751	0.86142	0.49642	0.99963	0.85127
1.13164	0.56724	0.85688	0.45711	0.67379	0.69708
1.11671	0.31505	0.82475	0.3518	0.32333	0.50021
1.10917	0.27888	0.73398	0.24991	0.26899	0.41538
1.10364	0.27771	0.48088	0.22242	0.26889	0.41135
1.10114	0.27985	0.24582	0.22138	0.27849	0.41286
1.23091	0.39743	0.22717	0.22241	0.45732	0.42042
2.50537	0.72062	0.22578	0.23338	0.84079	0.49571
3.54385	0.88924	0.2442	0.32054	1.06846	0.71339
3.7901	0.93209	0.44949	0.44447	1.13794	0.86802
3.79767	0.93744	0.73504	0.50309	1.14696	0.92887
3.7989	0.93817	0.82178	0.51912	1.1478	0.93507
3.71968	0.93796	0.85003	0.5194	1.14652	0.93281
2.86682	0.92116	0.85038	0.51715	1.11654	0.92727
1.44919	0.84831	0.84972	0.50697	1.02578	0.892
1.17556	0.61578	0.84151	0.47136	0.75398	0.79794
1.14172	0.34989	0.80626	0.38793	0.33083	0.58991
1.1242	0.29777	0.72362	0.27539	0.25306	0.43716
1.10853	0.28992	0.48248	0.22631	0.24965	0.41159
1.10279	0.28652	0.22318	0.22118	0.24768	0.41017
1.17795	0.37336	0.19312	0.22204	0.33383	0.41319
3.31435	0.69215	0.19101	0.23009	0.72586	0.45896
3.49327	0.88453	0.1966	0.29203	1.01714	0.6485
3.79241	0.9318	0.34688	0.42989	1.11472	0.83896
3.8096	0.94119	0.64923	0.49865	1.1385	0.92076
3.80622	0.94125	0.79703	0.51909	1.14179	0.93896
3.73961	0.93929	0.83691	0.52161	1.14385	0.94044
2.98493	0.92218	0.84224	0.52276	1.12842	0.94122
1.49794	0.86897	0.84202	0.51922	1.06285	0.92204
1.17007	0.67729	0.84099	0.49243	0.84694	0.85112
1.12293	0.36075	0.81784	0.42117	0.39987	0.69204
1.11456	0.29787	0.75717	0.30823	0.26758	0.50199
1.10566	0.29287	0.55947	0.24829	0.2643	0.43634
1.09732	0.28989	0.28486	0.23937	0.26382	0.42902
1.15501	0.32128	0.20943	0.23523	0.31875	0.42563
2.01557	0.60908	0.20833	0.23875	0.67087	0.43491
3.31995	0.86955	0.21034	0.28331	1.00887	0.52802
3.78835	0.92659	0.31202	0.4006	1.12788	0.75072
3.81124	0.93908	0.618	0.4898	1.16053	0.88529
3.80039	0.93807	0.79677	0.5198	1.16191	0.93462
3.75616	0.9342	0.85436	0.52174	1.16261	0.93797
3.32245	0.91947	0.86638	0.52182	1.15187	0.93738
1.84059	0.87597	0.86471	0.52058	1.09821	0.93229
1.16059	0.72134	0.86474	0.50007	0.92052	0.89116
1.09483	0.4185	0.85234	0.44811	0.52526	0.78253
1.07342	0.286	0.80901	0.34325	0.2926	0.58744
1.07125	0.27864	0.66954	0.25264	0.2802	0.44578
1.0804	0.27499	0.38351	0.23656	0.27892	0.42589
1.08905	0.28155	0.22942	0.23579	0.31116	0.42265
2.38029	0.49531	0.22251	0.2364	0.57876	0.42325
3.49514	0.81579	0.22152	0.25856	0.95014	0.47336
3.71384	0.90178	0.26782	0.35887	1.10469	0.6718
3.78047	0.92174	0.53775	0.47449	1.14791	0.8491
3.77389	0.92075	0.76776	0.51096	1.15001	0.92603
3.76753	0.91989	0.84191	0.51491	1.15085	0.9319
3.56461	0.91606	0.85443	0.51049	1.14715	0.92924
2.35736	0.88615	0.8534	0.50865	1.11378	0.9306
1.25685	0.77197	0.85422	0.49584	1.00521	0.90675
1.10412	0.4798	0.84445	0.45085	0.68251	0.82193
1.08939	0.29826	0.80645	0.34929	0.33012	0.64442
1.09021	0.28024	0.69098	0.24977	0.27812	0.45567
1.08047	0.27525	0.41707	0.22622	0.27815	0.42324
1.07436	0.27778	0.23296	0.22703	0.28124	0.42348
1.43793	0.46044	0.22055	0.22827	0.42684	0.42527
3.78845	0.77273	0.21987	0.24205	0.80295	0.44825
3.5779	0.89932	0.24259	0.32562	1.07884	0.62208
3.7978	0.93117	0.46646	0.44852	1.15263	0.82861
3.80154	0.93548	0.73485	0.5069	1.16325	0.91795
3.79308	0.93557	0.83595	0.51598	1.16268	0.93766
3.66781	0.93109	0.85882	0.51604	1.16328	0.93661
2.81701	0.90743	0.85896	0.51834	1.14539	0.93687
1.40309	0.8254	0.85781	0.51035	1.05829	0.91503
1.13254	0.57288	0.85571	0.47478	0.79507	0.84353
1.10331	0.31241	0.82689	0.37888	0.38935	0.68178
1.10677	0.28533	0.74124	0.27204	0.27035	0.4764
1.09087	0.27944	0.49346	0.23752	0.26809	0.4306
1.0738	0.27481	0.24817	0.23768	0.26818	0.43052
1.17582	0.37897	0.20915	0.23865	0.36124	0.43156
3.71452	0.70181	0.20968	0.24694	0.71034	0.4524
3.4749	0.8752	0.22013	0.32401	1.02553	0.6134
3.77158	0.91683	0.39293	0.44597	1.14072	0.82725
3.78225	0.92489	0.6874	0.50852	1.16401	0.92212
3.78075	0.92654	0.81249	0.52305	1.1659	0.9455
3.70798	0.92695	0.85729	0.52268	1.16695	0.94446
3.08735	0.91369	0.86272	0.52304	1.15624	0.94483
1.54116	0.8665	0.86449	0.51466	1.10053	0.92597
1.117	0.68907	0.86541	0.47987	0.92184	0.85992
1.07397	0.36025	0.8463	0.40125	0.52275	0.70495
1.08044	0.28249	0.78093	0.28845	0.29502	0.5067
1.07743	0.27743	0.57726	0.23318	0.28422	0.42962
1.07386	0.27575	0.29985	0.23205	0.28411	0.42666
1.11447	0.30519	0.22809	0.23333	0.30682	0.4263
3.14558	0.63054	0.22502	0.23763	0.54749	0.43851
3.3619	0.85947	0.22648	0.29065	0.93377	0.57491
3.75519	0.91893	0.34275	0.41548	1.13001	0.80027
3.77175	0.93106	0.64865	0.4978	1.17414	0.91386
3.76816	0.93065	0.81028	0.52583	1.17895	0.95217
3.74363	0.92822	0.86333	0.52952	1.1814	0.95739
3.41518	0.91672	0.86982	0.53203	1.17721	0.96048
2.02106	0.87763	0.87295	0.53135	1.13841	0.94842
1.13603	0.73598	0.87605	0.50969	1.01521	0.89244
1.0587	0.4307	0.86403	0.45491	0.67535	0.75163
1.05724	0.27532	0.81884	0.34737	0.33304	0.55097
1.06003	0.2684	0.64571	0.26288	0.28698	0.45799
1.04944	0.2662	0.35579	0.24928	0.28666	0.4482
1.06324	0.27821	0.23317	0.24689	0.2933	0.44323
2.0108	0.51622	0.22746	0.245	0.45896	0.44889
3.48243	0.82686	0.22616	0.26891	0.84912	0.53777
3.71265	0.9061	0.28692	0.37742	1.1163	0.76639
3.78229	0.92561	0.57569	0.48337	1.1807	0.90484
3.77865	0.9274	0.79306	0.52265	1.18444	0.95497
3.76535	0.92853	0.86365	0.52969	1.17973	0.96077
3.51076	0.92293	0.87686	0.52855	1.17682	0.962
2.23494	0.89177	0.87178	0.5276	1.14189	0.95437
1.19697	0.77303	0.86653	0.50988	1.04595	0.9108
1.06113	0.47361	0.85684	0.46095	0.75697	0.77598
1.0485	0.28909	0.81934	0.35632	0.36341	0.57532
1.04752	0.27681	0.70965	0.25844	0.27551	0.45525
1.04792	0.2722	0.43313	0.23781	0.27374	0.44172
1.04608	0.27645	0.22119	0.23723	0.2741	0.44003
1.52078	0.45289	0.20792	0.23386	0.39097	0.44185
3.57879	0.77044	0.20475	0.25626	0.76057	0.50936
3.63651	0.90013	0.22564	0.35108	1.05427	0.71711
3.77794	0.92325	0.45578	0.46271	1.14925	0.87878
3.78318	0.92409	0.74333	0.51202	1.17116	0.93922
3.77314	0.92396	0.83257	0.52267	1.17301	0.94903
3.60153	0.92156	0.85745	0.52213	1.17517	0.9518
2.50028	0.89486	0.86074	0.52366	1.16037	0.94874
1.24796	0.80085	0.86239	0.51198	1.09751	0.90951
1.0618	0.5288	0.85833	0.46946	0.84681	0.81181
1.04808	0.30116	0.8264	0.36118	0.43448	0.62328
1.05133	0.27339	0.71704	0.25255	0.29195	0.45798
1.0474	0.26841	0.44614	0.22119	0.2889	0.42903
1.04167	0.26892	0.24496	0.22164	0.28919	0.43088
1.20149	0.40476	0.22616	0.22692	0.35283	0.43656
3.69267	0.73605	0.22494	0.24319	0.67502	0.47687
3.58084	0.88551	0.23404	0.32525	1.02766	0.65396
3.75053	0.92254	0.4107	0.45061	1.15886	0.87136
3.74641	0.92569	0.73488	0.51104	1.19552	0.95262
3.73862	0.92319	0.84538	0.53179	1.19906	0.97004
3.61998	0.92023	0.88324	0.53557	1.20085	0.97044
2.75235	0.90072	0.88734	0.53666	1.19233	0.97077
1.33224	0.83719	0.88813	0.52989	1.14119	0.93934
1.06957	0.57154	0.88611	0.49194	0.97575	0.8484
1.03699	0.30908	0.86005	0.40525	0.53116	0.67241
1.02848	0.2666	0.78935	0.29025	0.31591	0.48255
1.01396	0.26066	0.56868	0.23174	0.30725	0.43566
1.01475	0.25746	0.28345	0.22641	0.30566	0.43103
1.08574	0.34441	0.24187	0.2259	0.3305	0.42549
3.41154	0.67316	0.23997	0.22586	0.63595	0.44504
3.44779	0.86313	0.2426	0.27483	1.0114	0.58919
3.72555	0.90832	0.38113	0.41169	1.16271	0.8265
3.74268	0.91611	0.71409	0.48845	1.20552	0.9176
3.74401	0.91646	0.84416	0.51305	1.20852	0.94143
3.6662	0.91621	0.8862	0.5149	1.20905	0.94523
2.94705	0.90235	0.89077	0.5176	1.20577	0.951
1.44681	0.85033	0.89044	0.51796	1.16445	0.93665
1.075	0.64709	0.89065	0.49138	1.0388	0.87127
1.03274	0.32614	0.87113	0.42743	0.68523	0.71919
1.02649	0.26659	0.81644	0.31161	0.34765	0.51655
1.01622	0.2609	0.63842	0.23315	0.30352	0.4345
1.00508	0.2571	0.34367	0.22675	0.29944	0.42862
1.03817	0.30222	0.23689	0.22557	0.30167	0.42807
1.90437	0.64205	0.22742	0.22785	0.46928	0.44053
3.22064	0.85512	0.22388	0.26221	0.86421	0.54448
3.7046	0.90823	0.29259	0.39452	1.11336	0.77814
3.73052	0.92031	0.59481	0.49187	1.1922	0.92134
3.7296	0.92229	0.80232	0.52904	1.20649	0.96328
3.69073	0.92445	0.87381	0.53615	1.20631	0.96887
3.31297	0.91205	0.88681	0.5387	1.20363	0.97116
1.68509	0.86807	0.88779	0.53976	1.17814	0.96394
1.08829	0.70991	0.88846	0.51736	1.07064	0.9065
1.02122	0.39866	0.87771	0.46013	0.7463	0.771
1.00951	0.26346	0.82861	0.35113	0.36961	0.56755
0.99731	0.25705	0.67963	0.26229	0.30563	0.46499
0.98922	0.25306	0.38181	0.2478	0.30238	0.45778
1.00089	0.26392	0.23742	0.24826	0.3032	0.45693
1.4903	0.50488	0.22942	0.24754	0.43547	0.46272
2.93325	0.81734	0.22474	0.27299	0.81631	0.55029
3.63307	0.89923	0.27144	0.38271	1.11104	0.78292
3.72164	0.91761	0.54474	0.49414	1.18887	0.93836
3.72314	0.91797	0.78047	0.5396	1.20265	0.9838
3.71349	0.91816	0.8646	0.54953	1.20413	0.98761
3.45678	0.91175	0.88094	0.55022	1.20453	0.98782
1.96506	0.87924	0.88146	0.55015	1.18825	0.9826
1.10493	0.75935	0.88253	0.53693	1.11124	0.93268
1.00527	0.4603	0.87901	0.4962	0.87418	0.81135
1.00174	0.27814	0.84839	0.4025	0.4585	0.60813
0.99587	0.25885	0.74432	0.29325	0.3045	0.48463
0.98458	0.25407	0.47738	0.2567	0.29953	0.47206
0.98619	0.25662	0.25642	0.25396	0.2987	0.46992
1.27109	0.42876	0.22859	0.25244	0.37836	0.47447
2.66329	0.75281	0.22672	0.26243	0.72889	0.54467
3.55762	0.88654	0.24844	0.34086	1.06574	0.76395
3.71309	0.91753	0.47825	0.47329	1.18029	0.91567
3.70755	0.91461	0.75239	0.52596	1.21081	0.97183
3.70072	0.91048	0.85401	0.538	1.21218	0.97702
3.54381	0.90673	0.88553	0.53884	1.21361	0.97857
2.30082	0.88532	0.88945	0.54134	1.20393	0.97922
1.16155	0.793	0.89054	0.53637	1.14926	0.94932
0.98834	0.52403	0.88896	0.50473	0.93401	0.86024
0.97107	0.28037	0.86302	0.42343	0.51681	0.64854
0.97253	0.2497	0.78792	0.30662	0.3181	0.49496
0.97039	0.24536	0.55319	0.25483	0.30696	0.47167
0.97475	0.24486	0.28621	0.25334	0.30283	0.47101
1.15922	0.36461	0.23211	0.25612	0.33012	0.47258
3.47418	0.69809	0.22714	0.26322	0.59595	0.51839
3.53796	0.86711	0.22628	0.32446	0.98681	0.71522
3.69822	0.90808	0.34214	0.4502	1.15908	0.9059
3.69898	0.91197	0.65315	0.53438	1.20932	0.98436
3.6962	0.91229	0.82587	0.55519	1.21523	1.00034
3.58311	0.91094	0.87931	0.55725	1.21636	0.99992
2.51999	0.89255	0.88976	0.55701	1.2159	0.99837
1.2242	0.81552	0.88963	0.55258	1.18921	0.97258
1.00116	0.56841	0.88995	0.52189	1.07508	0.89242
0.96821	0.29954	0.87938	0.44896	0.74649	0.71744
0.97089	0.25674	0.83843	0.33288	0.38057	0.5124
0.96886	0.2527	0.70484	0.26456	0.31791	0.47239
0.97055	0.25186	0.41826	0.25459	0.31419	0.46655
1.07892	0.33365	0.24824	0.25065	0.31867	0.46255
2.24909	0.66431	0.23918	0.2508	0.48091	0.48176
3.36231	0.86101	0.23723	0.29403	0.87383	0.62828
3.70015	0.9079	0.28521	0.41874	1.12707	0.8737
3.72492	0.91566	0.56402	0.51464	1.20466	0.96677
3.72777	0.91573	0.79622	0.54587	1.21912	0.98889
3.66669	0.91595	0.87861	0.54836	1.21921	0.99004
3.05571	0.90352	0.89549	0.54871	1.21381	0.99301
1.5291	0.85675	0.895	0.54846	1.18716	0.97513
1.07435	0.64348	0.89415	0.52747	1.10375	0.9096
1.02005	0.34495	0.8841	0.47277	0.85179	0.75611
1.01875	0.27025	0.83873	0.34735	0.40107	0.55603
1.00495	0.26527	0.72228	0.27002	0.30173	0.4836
0.99569	0.26221	0.44243	0.25877	0.30108	0.47901
1.02056	0.28635	0.24059	0.25794	0.3001	0.47891
1.75716	0.61318	0.22291	0.25922	0.36953	0.48922
3.26558	0.84983	0.22283	0.27986	0.76193	0.59777
3.70566	0.91145	0.24367	0.39609	1.0848	0.8306
3.73312	0.92587	0.4737	0.50262	1.19375	0.96284
3.73395	0.92636	0.74989	0.54277	1.22132	0.9986
3.71768	0.92618	0.85544	0.54876	1.22278	0.99761
3.29846	0.91781	0.88814	0.54802	1.22403	0.99702
1.79823	0.8829	0.89317	0.54759	1.21093	0.98847
1.09851	0.74209	0.89411	0.5319	1.14893	0.93079
1.01047	0.39567	0.89204	0.48801	0.94765	0.79876
1.00064	0.27052	0.86614	0.38896	0.48723	0.59114
0.98898	0.26047	0.79329	0.27726	0.32287	0.48155
0.95734	0.25641	0.53311	0.25643	0.31827	0.473
0.9725	0.26664	0.28308	0.25689	0.3178	0.47388
1.52836	0.51132	0.24356	0.25892	0.36452	0.48309
3.00892	0.82274	0.24136	0.27841	0.6676	0.56288
3.63919	0.8977	0.24645	0.37468	1.06879	0.79464
3.70799	0.91376	0.43768	0.49858	1.19037	0.9501
3.70471	0.91201	0.73389	0.55523	1.22166	1.0121
3.69257	0.91047	0.85578	0.56999	1.22064	1.01759
3.43993	0.90323	0.89225	0.57088	1.21759	1.01709
1.95233	0.87143	0.89468	0.57094	1.20926	1.01291
1.08331	0.75063	0.89098	0.55909	1.1576	0.97519
0.96239	0.44926	0.88686	0.51902	0.99995	0.85758
0.95488	0.26366	0.86406	0.4148	0.60401	0.6546
0.95899	0.24645	0.80575	0.30085	0.33124	0.5024
0.96764	0.24423	0.61476	0.26176	0.31376	0.47987
0.97566	0.24878	0.32509	0.25893	0.31335	0.47766
1.24971	0.4208	0.23633	0.25842	0.34063	0.47745
2.68804	0.77661	0.23248	0.26539	0.60274	0.53292
3.56682	0.88834	0.23265	0.34846	1.00071	0.74343
3.73218	0.91585	0.34971	0.47637	1.19065	0.92412
3.73845	0.92113	0.69092	0.54215	1.23527	1.00057
3.74067	0.92406	0.8444	0.55997	1.23832	1.01388
3.61383	0.9253	0.89622	0.56009	1.23575	1.01459
2.6581	0.90447	0.90152	0.56006	1.23144	1.01379
1.23739	0.82684	0.89778	0.55228	1.18954	0.98318
1.03833	0.56774	0.89395	0.52257	1.05689	0.89627
1.01742	0.31071	0.8787	0.4454	0.69049	0.68775
1.01816	0.27452	0.83083	0.32985	0.35192	0.52148
1.01049	0.26978	0.66643	0.27088	0.31346	0.49004
1.00589	0.26804	0.36614	0.26851	0.31373	0.48728
1.15354	0.37224	0.2364	0.26911	0.31422	0.48802
2.39275	0.70945	0.23434	0.27329	0.52441	0.53262
3.48361	0.88628	0.22764	0.32924	0.93023	0.72798
3.7542	0.92577	0.29573	0.45655	1.14607	0.92404
3.74319	0.93225	0.6016	0.53821	1.20965	1.00547
3.74304	0.93135	0.81298	0.56442	1.21915	1.02361
3.67297	0.93084	0.8697	0.56768	1.22023	1.0269
2.9674	0.91619	0.8802	0.57157	1.21792	1.02825
1.33657	0.86504	0.88242	0.56974	1.1886	1.00291
1.0148	0.63323	0.88116	0.54321	1.08871	0.92317
0.98135	0.33238	0.86717	0.46801	0.72791	0.72005
0.97989	0.26473	0.82514	0.34775	0.37284	0.53822
0.96302	0.25863	0.67903	0.27774	0.32288	0.4992
0.95364	0.25485	0.38635	0.27006	0.32275	0.49341
1.00673	0.30391	0.24489	0.26906	0.32606	0.49121
1.9184	0.61571	0.23775	0.26894	0.49931	0.52029
3.24536	0.8499	0.23669	0.30585	0.89901	0.68589
3.69908	0.90875	0.29415	0.42941	1.15157	0.90126
3.71885	0.92302	0.58449	0.52656	1.22733	0.99778
3.71706	0.92305	0.80975	0.55998	1.23971	1.02472
3.6917	0.92306	0.88406	0.56477	1.23957	1.02494
3.29321	0.913	0.90111	0.56495	1.23824	1.02512
1.81748	0.87529	0.9004	0.56288	1.21335	1.00842
1.07745	0.6893	0.89933	0.54388	1.1305	0.94783
0.99622	0.37261	0.89225	0.49632	0.85704	0.798
0.99153	0.26813	0.85654	0.38601	0.44909	0.56932
0.97849	0.25839	0.74832	0.27983	0.34028	0.50175
0.95661	0.25469	0.43622	0.26694	0.33655	0.49611
0.96153	0.28258	0.26265	0.266	0.33483	0.49227
2.05654	0.5755	0.25206	0.2645	0.4419	0.50372
3.47743	0.83612	0.2496	0.28444	0.81653	0.61585
3.66055	0.90734	0.276	0.38615	1.12821	0.87448
3.7268	0.92303	0.55793	0.50806	1.23268	0.98775
3.71703	0.92366	0.80044	0.5585	1.24917	1.02457
3.70585	0.92365	0.8843	0.56616	1.24973	1.02775
3.51249	0.91693	0.90887	0.56667	1.25075	1.02211
2.14946	0.88731	0.90901	0.56183	1.23209	1.01189
1.12134	0.74587	0.90825	0.54966	1.15759	0.95654
0.97754	0.43232	0.90276	0.50534	0.9062	0.82263
0.96038	0.27164	0.87223	0.40101	0.48741	0.61017
0.94834	0.2563	0.77676	0.2891	0.3453	0.4982
0.93846	0.25208	0.5156	0.25918	0.33186	0.49012
0.94402	0.2577	0.28585	0.26034	0.32558	0.48757
1.21459	0.49758	0.24681	0.25981	0.38739	0.4887
2.63934	0.80023	0.2374	0.26876	0.72148	0.55795
3.54586	0.89698	0.24428	0.345	1.06572	0.78691
3.71463	0.91959	0.42938	0.47687	1.18794	0.94948
3.71559	0.92063	0.72491	0.54937	1.21968	1.01435
3.70949	0.92094	0.84673	0.56404	1.22099	1.02527
3.57554	0.91677	0.8795	0.5649	1.22344	1.02561
2.59682	0.88997	0.88089	0.56629	1.21877	1.02349
1.17669	0.79396	0.88068	0.56231	1.17749	0.98921
0.98215	0.50754	0.88075	0.52756	1.04265	0.89576
0.96178	0.27139	0.86075	0.44495	0.66975	0.67995
0.95669	0.25278	0.79078	0.32632	0.34666	0.52015
0.94464	0.24766	0.58471	0.27244	0.31343	0.49554
0.94475	0.2479	0.30006	0.26947	0.31199	0.49426
1.08819	0.42634	0.23069	0.27056	0.32414	0.49578
2.34123	0.75886	0.22744	0.27622	0.53616	0.5328
3.47554	0.88672	0.22595	0.33425	0.98546	0.74668
3.73877	0.91639	0.32057	0.46448	1.17717	0.94269
3.74392	0.91941	0.63459	0.54752	1.23372	1.02385
3.73738	0.91929	0.81911	0.57215	1.24012	1.04125
3.64968	0.91699	0.88049	0.5713	1.24018	1.04104
2.90634	0.89633	0.89432	0.57036	1.23645	1.03947
1.39232	0.82395	0.89475	0.56689	1.20027	1.01304
0.98606	0.57496	0.89539	0.54266	1.08474	0.93545
0.93926	0.28971	0.88253	0.46736	0.74103	0.75945
0.9491	0.25818	0.83756	0.34733	0.37722	0.5625
0.95154	0.25399	0.70393	0.27746	0.32195	0.50775
0.95118	0.2528	0.41254	0.27199	0.31818	0.50399
1.02112	0.37604	0.24455	0.27265	0.32285	0.50258
3.41957	0.71598	0.2328	0.27571	0.48995	0.52671
3.38393	0.87968	0.23	0.32089	0.88122	0.68574
3.72904	0.91858	0.27103	0.44842	1.13314	0.92609
3.74001	0.92564	0.52793	0.54276	1.19646	1.01655
3.73159	0.92574	0.76695	0.57508	1.2031	1.03879
3.6822	0.92332	0.83325	0.57897	1.20365	1.03924
3.13435	0.90589	0.85014	0.5793	1.20576	1.03959
1.55959	0.84706	0.85284	0.57619	1.18072	1.01685
1.01179	0.62446	0.85549	0.55315	1.08967	0.94579
0.95334	0.32318	0.85027	0.49538	0.79784	0.77915
0.95317	0.25545	0.80994	0.36657	0.38959	0.57407
0.93963	0.24931	0.70294	0.28627	0.28913	0.50895
0.92808	0.24669	0.43469	0.27613	0.28105	0.5043
0.95982	0.3098	0.22717	0.27488	0.27192	0.50248
1.6671	0.63391	0.20775	0.274	0.37866	0.51858
3.11742	0.8653	0.20585	0.30604	0.75841	0.64939
3.71871	0.91188	0.22193	0.42668	1.06319	0.91144
3.75878	0.92174	0.45149	0.53882	1.15733	1.02089
3.76868	0.92317	0.72542	0.57946	1.16862	1.05494
3.75007	0.92434	0.81905	0.58709	1.15161	1.05793
3.37004	0.91366	0.83126	0.58791	1.15324	1.05991
1.70712	0.86237	0.82449	0.58838	1.14986	1.05045
1.05416	0.67183	0.81941	0.57289	1.08013	0.99039
0.97809	0.35358	0.82079	0.52652	0.85752	0.84852
0.98255	0.26752	0.80508	0.42169	0.42462	0.63418
0.96394	0.26185	0.71899	0.3055	0.24905	0.53217
0.96476	0.2594	0.48265	0.28408	0.24762	0.52332
0.96975	0.29931	0.21026	0.28349	0.2425	0.5217
2.30213	0.60362	0.16566	0.28551	0.29049	0.53092
3.52253	0.8464	0.166	0.30829	0.60349	0.63088
3.69929	0.90947	0.1652	0.41222	0.97848	0.87111
3.74484	0.92004	0.31786	0.53336	1.11948	1.01081
3.72136	0.91528	0.62425	0.58397	1.16188	1.0614
3.7069	0.91065	0.7685	0.59307	1.154	1.06304
3.46365	0.90099	0.81532	0.58828	1.15365	1.06172
1.96621	0.85797	0.81858	0.58499	1.15322	1.05574
1.04501	0.70119	0.81265	0.57389	1.11818	1.0143
0.93319	0.37894	0.81825	0.53751	0.99231	0.88415
0.92911	0.24682	0.81188	0.44374	0.57339	0.67377
0.90933	0.23675	0.76899	0.31877	0.27489	0.54249
0.91312	0.23203	0.57695	0.28777	0.24299	0.52751
0.92417	0.2386	0.27438	0.28629	0.23235	0.52665
1.19865	0.49465	0.17413	0.28675	0.2379	0.52877
2.63294	0.79713	0.17022	0.29355	0.47795	0.59015
3.56071	0.89253	0.16828	0.36124	0.88261	0.81442
3.72034	0.91359	0.23558	0.50664	1.07546	0.98625
3.72079	0.91535	0.5633	0.57238	1.13529	1.05485
3.71679	0.91541	0.74558	0.58934	1.15133	1.06089
3.58984	0.91088	0.80701	0.5885	1.16081	1.05971
2.61038	0.88503	0.82324	0.58715	1.16379	1.05764
1.22849	0.7908	0.82579	0.58175	1.12845	1.02969
0.96989	0.50644	0.82898	0.55351	1.01841	0.94912
0.94418	0.2643	0.81532	0.48224	0.67815	0.74202
0.95063	0.24545	0.77053	0.36021	0.30453	0.56054
0.94838	0.24285	0.62689	0.28793	0.24389	0.5249
0.94394	0.24611	0.32362	0.28393	0.24608	0.52297
1.01703	0.4105	0.15299	0.28348	0.24443	0.52186
3.52467	0.74427	0.14675	0.28532	0.38124	0.55473
3.48436	0.89094	0.15191	0.32751	0.77773	0.73663
3.7696	0.91746	0.19202	0.45348	1.05937	0.95075
3.7863	0.91986	0.45386	0.55057	1.11971	1.0383
3.78594	0.92003	0.719	0.58285	1.12448	1.06048
3.73802	0.91769	0.79359	0.58504	1.12338	1.06304
3.18811	0.89599	0.80129	0.58526	1.11756	1.06312
1.45799	0.81983	0.79643	0.58461	1.08734	1.04324
1.02417	0.55744	0.79085	0.56495	1.00721	0.97795
0.97821	0.29256	0.77858	0.51212	0.74697	0.82211
0.98751	0.25844	0.73774	0.38423	0.3203	0.60926
0.98632	0.2573	0.64288	0.29472	0.19452	0.5288
0.9818	0.25956	0.37786	0.28138	0.19742	0.52514
1.00938	0.37736	0.14217	0.28016	0.18446	0.52439
2.77718	0.72134	0.12314	0.28104	0.27415	0.53793
3.56344	0.89908	0.13309	0.30173	0.64579	0.65964
3.78909	0.93264	0.1455	0.42229	0.97377	0.92163
3.83764	0.93763	0.35596	0.53754	1.08384	1.03218
3.83584	0.93662	0.64057	0.57948	1.10293	1.067
3.8277	0.93506	0.74629	0.58704	1.10525	1.06865
3.59315	0.91698	0.77752	0.58691	1.11122	1.06848
2.09376	0.85623	0.77731	0.58627	1.10578	1.058
1.12192	0.6332	0.77491	0.57315	1.05515	1.00695
0.99679	0.32941	0.7751	0.53321	0.83971	0.87392
0.98783	0.26925	0.75871	0.43422	0.42629	0.65772
0.97843	0.26146	0.69877	0.32058	0.23498	0.54249
0.97449	0.25751	0.49811	0.28717	0.23016	0.53128
0.96427	0.32856	0.21675	0.28622	0.22456	0.53017
1.7998	0.66632	0.15007	0.28606	0.24532	0.53678
3.70215	0.87102	0.15332	0.29932	0.56552	0.62647
3.6759	0.9175	0.15348	0.38935	0.9446	0.86933
3.79473	0.92748	0.23958	0.53131	1.08982	1.0267
3.80243	0.92748	0.53244	0.58455	1.13326	1.07476
3.79962	0.92719	0.71884	0.59824	1.1435	1.08132
3.63683	0.91621	0.78627	0.59989	1.15355	1.08343
2.48899	0.87343	0.80365	0.60088	1.14774	1.07889
1.20438	0.67004	0.8055	0.58989	1.08729	1.02984
0.98712	0.34727	0.81478	0.55213	0.95536	0.90954
0.97413	0.26198	0.80105	0.45701	0.60131	0.69822
0.96482	0.25487	0.73084	0.33991	0.22663	0.56461
0.95511	0.25238	0.57136	0.30045	0.16469	0.55057
0.94354	0.29723	0.27333	0.29877	0.16707	0.54892
1.1775	0.61665	0.11578	0.29899	0.18869	0.55321
2.58816	0.85453	0.10661	0.30977	0.37151	0.6275
3.56568	0.91123	0.10934	0.39075	0.79202	0.86379
3.74296	0.92235	0.1513	0.52453	1.04732	1.02409
3.7439	0.92177	0.42097	0.59376	1.12964	1.08452
3.74316	0.91999	0.68686	0.60642	1.14716	1.08912
3.63582	0.9092	0.7805	0.60536	1.1411	1.08901
2.72219	0.87431	0.81044	0.60442	1.11635	1.08503
1.28299	0.74031	0.81947	0.59776	1.08461	1.04063
1.0046	0.38409	0.80574	0.55996	0.99818	0.93411
0.97136	0.26225	0.77432	0.47379	0.69713	0.72664
0.97007	0.25408	0.74027	0.35142	0.2862	0.56879
0.96425	0.25178	0.6564	0.2992	0.1781	0.54576
0.95234	0.26541	0.41604	0.29613	0.18043	0.54298
1.04819	0.56616	0.14983	0.29359	0.17612	0.54319
2.44944	0.83292	0.10344	0.29534	0.27046	0.59103
3.50284	0.90269	0.10918	0.35486	0.64519	0.8011
3.76107	0.91721	0.10569	0.4889	0.96002	0.99254
3.75369	0.91912	0.25923	0.56854	1.05426	1.06895
3.7365	0.91734	0.57119	0.59202	1.07218	1.07814
3.67457	0.90737	0.70418	0.59152	1.06522	1.07578
2.8789	0.87354	0.73926	0.58852	1.05976	1.07227
1.36073	0.74761	0.75152	0.58301	1.048	1.04611
0.99212	0.39949	0.74782	0.55633	0.98971	0.97148
0.9536	0.25664	0.74228	0.47969	0.80285	0.7721
0.95496	0.24813	0.7299	0.35924	0.31497	0.57896
0.94728	0.24585	0.68802	0.28671	0.13517	0.53375
0.92474	0.25131	0.54009	0.27934	0.13278	0.52931
0.97467	0.47417	0.22478	0.2778	0.13929	0.52697
3.29527	0.78531	0.07986	0.27968	0.19651	0.54965
3.31603	0.8862	0.076	0.31551	0.51984	0.70876
3.722	0.90405	0.08083	0.43919	0.94112	0.94298
3.7217	0.90308	0.16095	0.54636	1.061	1.04668
3.70959	0.89927	0.46825	0.58412	1.09615	1.07997
3.67451	0.89528	0.69227	0.59049	1.09973	1.0818
3.16597	0.87083	0.77062	0.59045	1.10087	1.08378
1.41613	0.7879	0.79568	0.59021	1.09864	1.07265
0.90366	0.52868	0.79722	0.57425	1.051	1.01907
0.84065	0.24021	0.7982	0.52856	0.88239	0.88195
0.81978	0.21092	0.79283	0.40654	0.48238	0.64328
0.82698	0.20393	0.73734	0.31198	0.18468	0.55692
0.79557	0.20031	0.59733	0.29605	0.16106	0.55027
0.78717	0.33905	0.30774	0.29368	0.15918	0.54674
2.17688	0.67473	0.12151	0.29246	0.16932	0.55117
3.29942	0.81879	0.11066	0.31215	0.40833	0.65729
3.55815	0.84039	0.10733	0.41523	0.81187	0.90335
3.61252	0.83181	0.1233	0.5379	0.99278	1.03759
3.57142	0.82349	0.37553	0.58662	1.05548	1.0815
3.52364	0.81378	0.63156	0.59629	1.05546	1.08554
3.29551	0.78844	0.7083	0.59672	1.04795	1.08932
1.85924	0.73025	0.73572	0.59575	1.04568	1.08342
0.86911	0.53487	0.73466	0.58428	1.0084	1.03771
0.74365	0.20701	0.73257	0.54493	0.87562	0.9216
0.73082	0.15633	0.73692	0.43491	0.51262	0.70851
0.74908	0.15712	0.70717	0.32189	0.17708	0.55849
0.71772	0.15714	0.59528	0.2906	0.14817	0.54455
0.72519	0.18908	0.32271	0.28828	0.14324	0.54159
1.16828	0.5418	0.10095	0.28655	0.1448	0.54451
3.58555	0.76802	0.0881	0.30108	0.33817	0.61092
3.48038	0.82248	0.0779	0.3926	0.76556	0.84371
3.62545	0.84042	0.09097	0.52447	1.00502	1.02826
3.63024	0.8484	0.31193	0.58353	1.07587	1.08686
3.62574	0.8519	0.60751	0.59933	1.07861	1.09494
3.48771	0.84495	0.72977	0.59923	1.08462	1.09513
2.51186	0.79883	0.75805	0.599	1.08789	1.09423
1.08942	0.64145	0.76453	0.59319	1.03344	1.05904
0.80941	0.31563	0.76927	0.56264	0.92934	0.96659
0.77351	0.19139	0.77563	0.48503	0.60641	0.77027
0.78147	0.18868	0.73747	0.35318	0.21566	0.59351
0.76702	0.18974	0.65671	0.30325	0.14247	0.56089
0.76351	0.20689	0.4265	0.30216	0.14898	0.55954
0.82184	0.47448	0.15901	0.30126	0.16095	0.55878
2.64634	0.75418	0.1145	0.30535	0.31651	0.59709
3.17515	0.82466	0.11834	0.37397	0.7211	0.83025
3.54934	0.82732	0.12817	0.50802	0.97784	1.01351
3.57842	0.83048	0.27656	0.5823	1.04136	1.08443
3.57658	0.83478	0.58644	0.60516	1.02647	1.0991
3.54745	0.82549	0.72098	0.6081	1.00485	1.09957
3.20756	0.78349	0.74247	0.60748	0.99294	1.09792
1.72589	0.65696	0.72258	0.6015	0.96789	1.0695
0.78679	0.34726	0.699	0.57352	0.89492	0.98729
0.65191	0.15474	0.69255	0.50453	0.63163	0.79832
0.65537	0.13854	0.67713	0.38118	0.2118	0.60019
0.66221	0.13516	0.62945	0.30472	0.0951	0.55217
0.64771	0.13443	0.46785	0.29632	0.09954	0.55185
0.64313	0.3011	0.17113	0.2963	0.10955	0.55192
0.96034	0.63091	0.0512	0.29897	0.21068	0.57883
3.30749	0.75672	0.05725	0.34043	0.58706	0.77534
3.42095	0.77821	0.06384	0.48104	0.93522	0.98123
3.52673	0.78446	0.13808	0.56709	1.04911	1.06169
3.53799	0.79322	0.44218	0.59098	1.07546	1.07986
3.55254	0.80173	0.67772	0.59094	1.06878	1.08125
3.4356	0.79129	0.74883	0.58954	1.06685	1.08201
2.21246	0.73267	0.77021	0.58758	1.03426	1.06189
0.97236	0.51634	0.7762	0.56752	0.95129	0.9972
0.77969	0.22229	0.77451	0.51265	0.71294	0.83606
0.7763	0.17105	0.75132	0.39688	0.27749	0.62576
0.78122	0.17433	0.68802	0.30608	0.0946	0.55288
0.7104	0.17508	0.54523	0.2903	0.0799	0.5453
0.68527	0.23321	0.2465	0.28828	0.07173	0.54356
1.05887	0.54906	0.06634	0.2876	0.12295	0.55239
3.55151	0.7421	0.05358	0.30894	0.46712	0.67941
3.23463	0.77039	0.04143	0.42281	0.83444	0.94509
3.44043	0.77343	0.07522	0.5502	0.94714	1.05305
3.446	0.76943	0.36244	0.58943	0.96422	1.08697
3.45848	0.76609	0.6151	0.59709	0.96693	1.08888
3.37631	0.74969	0.66805	0.59601	0.96805	1.08832
2.51792	0.6923	0.66973	0.59481	0.97461	1.07787
0.98897	0.495	0.67201	0.57539	0.92795	1.01815
0.65815	0.18704	0.67323	0.52819	0.76562	0.88848
0.63845	0.11187	0.67397	0.4258	0.30799	0.67002
0.65072	0.11249	0.63796	0.31527	0.0868	0.55313
0.65306	0.1146	0.53634	0.28712	0.08827	0.5421
0.65974	0.16765	0.26055	0.28709	0.08664	0.54028
0.75815	0.53813	0.07529	0.28676	0.10087	0.54623
3.48433	0.74644	0.07137	0.29962	0.32973	0.62882
3.2956	0.79741	0.06324	0.38818	0.76998	0.86859
3.56566	0.81773	0.07802	0.51582	0.9259	1.02521
3.57731	0.82784	0.29056	0.56987	0.96205	1.07209
3.57026	0.83586	0.55989	0.58324	0.96035	1.07635
3.49918	0.82664	0.65244	0.58327	0.95892	1.07653
2.81413	0.77736	0.67456	0.5832	0.93984	1.0746
1.23126	0.60109	0.67754	0.57731	0.88996	1.03422
0.77941	0.27537	0.67783	0.54758	0.7777	0.93138
0.72522	0.17636	0.65979	0.4695	0.4222	0.72646
0.71475	0.16679	0.62559	0.34982	0.07058	0.57179
0.70223	0.15972	0.55357	0.29111	0.03882	0.55196
0.61409	0.1841	0.28119	0.29035	0.04798	0.5517
0.65025	0.49372	0.03113	0.29106	0.06102	0.55268
2.12845	0.73372	0.01015	0.29622	0.25919	0.6061
3.05355	0.7755	0.02039	0.35627	0.67782	0.82877
3.40322	0.77505	0.02968	0.50814	0.90791	1.01599
3.45255	0.77264	0.24322	0.58443	0.95023	1.09288
3.44931	0.77891	0.54991	0.60738	0.9368	1.10304
3.41836	0.77331	0.66317	0.6092	0.93197	1.10501
2.92509	0.73477	0.68109	0.61073	0.93995	1.10523
1.16819	0.55948	0.67039	0.60782	0.92329	1.0784
0.66068	0.23191	0.65674	0.58223	0.83362	0.99958
0.61715	0.11566	0.6609	0.51683	0.51605	0.79346
0.62512	0.1163	0.65048	0.39554	0.12493	0.60338
0.58913	0.11472	0.59574	0.3149	0.05328	0.56346
0.55219	0.12585	0.39525	0.30617	0.05245	0.56006
0.57419	0.39833	0.10231	0.30346	0.05879	0.55668
2.34132	0.68992	0.01595	0.3016	0.19638	0.58532
3.17407	0.76429	0.00684	0.33657	0.60315	0.76583
3.41496	0.77689	0.01219	0.47709	0.884	0.98442
3.39791	0.77653	0.13593	0.56987	0.96981	1.07642
3.40697	0.77857	0.48499	0.59868	0.98924	1.10177
3.41973	0.78021	0.61195	0.60242	0.99155	1.10286
3.11616	0.75413	0.65547	0.60286	0.98942	1.10128
1.43196	0.63238	0.67379	0.60088	0.97082	1.08274
0.67201	0.31806	0.68666	0.57957	0.9055	1.01961
0.60856	0.14281	0.69076	0.52501	0.66133	0.86529
0.5926	0.12821	0.6771	0.40929	0.23033	0.62615
0.58074	0.12443	0.63992	0.31026	0.0942	0.55597
[truncated: 4,002 more rows]
