# Supplementary material for: Conformal in-ear bioelectronics for visual and auditory brain-computer interfaces
Source: Nat Commun. 2023 Jul 14;14:4213. doi: 10.1038/s41467-023-39814-6 (PMC10349124; doi:10.1038/s41467-023-39814-6)
Supplement: Supplementary file 11 — Source Data [file 41467_2023_39814_MOESM11_ESM.zip › Source Data/Figure S6/S1/S1-8.csv]

19.7	19.6	19.7	19.9	19.7	19.6	19.4	19.4	19.6	19.6	19.7	19.4	19.6	19.6	19.6	19.4	19.6	19.6	19.6	19.8	19.6	19.7	19.7	19.7	19.5	19.5	19.7	19.6	19.7	19.7	19.6	19.6	19.5	19.5	19.7	19.7	19.5	19.7	19.7	19.5	19.8	19.6	19.6	19.7	19.7	19.7	19.6	19.5	19.6	19.6
19.8	19.6	19.6	19.6	19.5	19.7	19.7	19.5	19.6	19.6	19.7	19.7	19.6	19.5	19.6	19.7	19.8	19.3	19.5	19.5	19.7	19.5	19.7	19.5	19.7	19.5	19.6	19.6	19.5	19.6	19.5	19.3	19.5	19.5	19.5	19.4	19.5	19.7	19.5	19.8	19.6	19.7	19.6	19.6	19.8	19.7	19.5	19.6	19.8	19.6
19.8	19.5	19.5	19.6	19.2	19.7	19.5	19.4	19.5	19.6	19.8	19.6	19.5	19.7	19.6	19.3	19.5	19.7	19.5	19.6	19.4	19.5	19.5	19.7	19.7	19.5	19.6	19.4	19.5	19.5	19.7	19.6	19.7	19.6	19.4	19.7	19.4	19.4	19.6	19.6	19.5	19.5	19.8	19.4	19.4	19.6	19.6	19.8	19.4	19.6
19.8	19.6	19.7	19.5	19.7	19.6	19.5	19.7	19.6	19.7	19.7	19.7	19.5	19.5	19.6	19.3	19.5	19.5	19.6	19.6	19.6	19.6	19.3	19.6	19.6	19.7	19.6	19.6	19.6	19.6	19.4	19.7	19.8	19.8	19.6	19.6	19.5	19.7	19.4	19.5	19.7	19.8	19.5	19.6	19.5	19.5	19.5	19.8	19.7	19.7
19.8	19.6	19.6	19.6	19.4	19.6	19.4	19.6	19.6	19.8	19.5	19.8	19.7	19.5	19.5	19.7	19.4	19.8	19.7	19.5	19.8	19.7	19.7	19.6	19.6	19.6	19.4	19.4	19.5	19.6	19.6	19.6	19.7	19.4	19.6	19.4	19.7	19.7	19.7	19.8	19.6	19.8	19.8	19.8	19.8	19.6	19.6	19.7	19.7	19.7
19.7	19.5	19.5	19.6	19.7	19.4	19.6	19.6	19.7	19.5	19.6	19.4	19.4	19.6	19.6	19.6	19.7	19.6	19.7	19.5	19.4	19.5	19.7	19.4	19.5	19.5	19.5	19.7	19.4	19.6	19.5	19.4	19.7	19.6	19.7	19.6	19.5	19.6	19.5	19.7	19.8	19.5	19.6	19.7	19.4	19.7	19.7	19.5	19.8	19.8
19.6	19.5	19.5	19.6	19.6	19.4	19.7	19.6	19.7	19.7	19.6	19.5	19.5	19.6	19.7	19.6	19.6	19.8	19.6	19.7	19.5	19.6	19.7	19.6	19.6	19.6	19.6	19.7	19.6	19.5	19.4	19.7	19.6	19.3	19.7	19.7	19.9	19.6	19.7	19.6	19.6	19.5	19.6	19.7	19.4	19.5	19.6	19.7	19.7	19.6
19.8	19.6	19.6	19.4	19.7	19.6	19.5	19.5	19.7	19.6	19.6	19.7	19.6	19.7	19.5	19.5	19.4	19.8	19.4	19.4	19.6	19.4	19.5	19.7	19.5	19.5	19.5	19.5	19.6	19.7	19.5	19.6	19.6	19.3	19.6	19.6	19.5	19.6	19.7	19.6	19.6	19.6	19.8	19.4	19.6	19.5	19.7	19.5	19.6	19.5
19.5	19.8	19.7	19.7	19.7	19.5	19.7	19.5	19.5	19.7	19.6	19.6	19.5	19.6	19.6	19.6	19.4	19.6	19.6	19.6	19.7	19.5	19.8	19.6	19.4	19.8	19.5	19.6	19.7	19.5	19.7	19.6	19.5	19.6	19.5	19.5	19.5	19.6	19.6	19.7	19.6	19.7	19.6	19.8	19.4	19.6	19.7	19.7	19.8	19.7
19.7	19.5	19.5	19.5	19.7	19.3	19.7	19.5	19.5	19.4	19.6	19.7	19.7	19.5	19.9	19.6	19.6	19.4	19.4	19.4	19.5	19.4	19.5	19.7	19.7	19.4	19.5	19.4	19.4	19.6	19.6	19.5	19.6	19.6	19.4	19.6	19.5	19.5	19.3	19.6	19.5	19.6	19.6	19.7	19.7	19.7	19.7	19.6	19.5	19.6
19.6	19.7	19.7	19.6	19.6	19.7	19.7	19.4	19.4	19.5	19.6	19.4	19.6	19.4	19.3	19.5	19.6	19.6	19.7	19.6	19.4	19.6	19.6	19.5	19.6	19.4	19.5	19.4	19.3	19.5	19.6	19.5	19.6	19.6	19.6	19.4	19.5	19.5	19.5	19.6	19.8	19.8	19.7	19.6	19.6	19.7	19.6	19.6	19.7	19.5
19.6	19.6	19.6	19.3	19.4	19.5	19.6	19.4	19.6	19.7	19.6	19.5	19.4	19.5	19.6	19.6	19.4	19.6	19.6	19.2	19.4	19.3	19.5	19.7	19.4	19.5	19.3	19.4	19.5	19.7	19.6	19.5	19.6	19.7	19.4	19.5	19.6	19.6	19.4	19.4	19.6	19.5	19.6	19.7	19.7	19.6	19.7	19.7	19.5	19.5
19.7	19.7	19.7	19.8	19.7	19.6	19.5	19.6	19.7	19.6	19.6	19.6	19.6	19.7	19.7	19.5	19.7	19.7	19.6	19.4	19.5	19.6	19.7	19.7	19.6	19.5	19.7	19.5	19.7	19.6	19.8	19.6	20	19.5	19.9	19.8	19.7	19.6	19.7	19.6	19.8	19.5	19.7	19.7	19.8	19.5	19.7	19.7	19.7	19.7
19.6	19.7	19.5	19.7	19.7	19.6	19.7	19.4	19.5	19.6	19.3	19.4	19.6	19.4	19.5	19.7	19.7	19.7	19.6	19.4	19.4	19.5	19.6	19.7	19.6	19.6	19.7	19.8	19.4	19.6	19.6	19.4	19.7	19.5	19.5	19.5	19.6	19.5	19.7	19.7	19.6	19.5	19.5	19.6	19.6	19.7	19.6	19.7	19.8	19.6
19.9	19.6	19.6	19.7	19.4	19.6	19.5	19.8	19.6	19.6	19.7	19.4	19.7	19.5	19.5	19.5	19.5	19.4	19.4	19.4	19.8	19.6	19.6	19.6	19.6	19.5	19.7	19.4	19.8	19.4	19.7	19.6	19.7	19.5	19.6	19.7	19.5	19.5	19.6	19.8	19.5	19.8	19.6	19.7	19.7	19.6	19.6	19.7	19.5	19.6
19.7	19.7	19.6	19.6	19.7	19.4	19.6	19.5	19.5	19.5	19.7	19.7	19.4	19.3	19.5	19.7	19.7	19.6	19.6	19.5	19.7	19.6	19.4	19.6	19.7	19.8	19.5	19.6	19.7	19.5	19.7	19.5	19.5	19.6	19.7	19.8	19.6	19.7	19.6	19.6	19.6	19.6	19.5	19.5	19.6	19.6	19.6	19.6	19.6	19.6
20	19.7	19.4	19.7	19.7	19.6	19.8	19.8	19.6	19.6	19.6	19.6	19.6	19.6	19.6	19.4	19.4	19.7	19.5	19.6	19.6	19.7	19.5	19.7	19.7	19.8	19.6	19.5	19.6	19.7	19.6	19.5	19.7	19.4	19.7	19.8	19.6	19.7	19.7	19.6	19.7	19.4	19.8	19.6	19.9	19.7	19.6	19.8	19.7	19.8
19.8	19.5	19.8	19.5	19.5	19.6	19.3	19.7	19.5	19.6	19.6	19.4	19.5	19.6	19.6	19.4	19.6	19.4	19.6	19.5	19.4	19.7	19.7	19.6	19.7	19.6	19.5	19.5	19.4	19.4	19.7	19.5	19.9	19.9	19.4	19.8	19.5	19.6	19.6	19.5	19.5	19.6	19.8	19.7	19.6	19.6	19.6	19.5	19.6	19.7
19.8	19.6	19.9	19.5	19.7	19.5	19.5	19.5	19.5	19.5	19.7	19.4	19.7	19.6	19.6	19.4	19.7	19.8	19.5	19.6	19.5	19.3	19.4	19.4	19.5	19.7	19.4	19.7	19.4	19.6	19.6	19.5	19.6	19.7	19.5	19.8	19.6	19.5	19.5	19.5	19.6	19.4	19.6	19.6	19.7	19.8	19.5	19.8	19.7	19.8
19.8	19.6	19.5	19.5	19.6	19.4	19.5	19.6	19.6	19.4	19.6	19.7	19.7	19.5	19.4	19.5	19.5	19.8	19.4	19.7	19.5	19.5	19.5	19.5	19.7	19.5	19.7	19.7	19.6	19.7	19.7	19.4	19.8	19.7	19.5	19.3	19.6	19.6	19.6	19.5	19.7	19.6	19.6	19.8	19.6	19.5	19.9	19.8	19.6	19.8
20.1	19.8	19.5	19.6	19.6	19.6	19.5	19.5	19.5	19.7	19.9	19.7	19.5	19.5	19.7	19.5	19.4	19.7	20.3	19.5	19.5	19.6	19.4	19.7	19.7	19.6	19.4	19.6	19.7	19.6	19.7	19.7	19.8	19.8	19.8	19.6	19.8	19.5	19.6	19.6	19.7	19.7	19.5	19.7	19.9	19.7	19.7	19.7	19.4	19.6
19.7	19.5	19.6	19.4	19.6	19.4	19.4	19.6	19.7	19.6	19.7	19.4	19.6	19.6	19.6	19.7	19.6	19.3	19.6	19.5	19.7	19.8	19.4	19.5	19.7	19.6	19.8	19.5	19.7	19.7	19.6	19.6	19.7	19.7	19.7	19.7	19.6	19.7	19.5	19.6	19.9	19.6	19.8	19.6	19.7	19.6	19.7	19.6	19.6	19.7
19.7	19.5	19.7	19.9	19.6	19.7	19.8	19.6	19.6	19.3	19.7	19.7	19.7	19.6	19.7	19.6	19.6	19.7	19.5	19.6	19.5	19.4	19.6	19.8	19.7	19.5	19.4	19.6	19.6	19.5	19.7	19.8	19.7	19.8	19.6	19.5	19.7	19.9	19.7	19.7	19.6	19.6	19.6	19.7	19.8	19.7	19.8	19.7	19.7	19.6
19.8	19.6	19.7	19.6	19.6	19.5	19.5	19.5	19.6	19.5	19.7	19.5	19.7	19.5	19.6	19.7	19.7	19.5	19.7	19.7	19.3	19.4	19.5	19.9	19.6	19.8	19.5	19.5	19.5	19.8	19.7	19.6	19.6	19.7	19.6	19.6	19.6	19.5	19.5	19.6	19.8	19.6	19.7	19.7	20	19.8	19.4	19.8	19.7	19.6
19.8	19.6	19.7	19.6	19.7	19.7	19.4	19.7	19.6	19.6	19.8	19.9	19.7	19.3	19.7	19.8	19.8	19.7	19.7	19.7	19.7	19.8	19.7	19.7	19.5	19.7	19.8	19.6	19.8	19.6	19.7	19.4	19.5	19.6	19.7	19.6	19.5	19.5	19.7	19.7	19.7	19.8	19.7	19.8	19.8	19.8	19.6	19.8	19.8	19.5
19.8	19.8	19.7	19.5	19.5	19.7	19.4	19.5	19.4	19.6	19.5	19.6	19.6	19.6	19.5	19.6	19.8	19.7	19.5	19.6	19.6	19.6	19.6	19.8	19.7	19.7	19.7	19.7	19.8	19.6	19.7	19.7	19.8	19.6	19.8	19.7	19.8	19.6	19.6	19.8	19.6	19.6	19.8	19.8	19.8	19.7	19.8	19.8	19.7	19.6
19.8	19.8	19.6	19.7	19.5	19.5	19.6	19.7	19.5	19.8	19.7	19.6	19.5	19.6	19.7	19.5	19.5	19.5	19.7	19.7	19.6	19.8	19.5	19.5	19.5	19.4	19.6	19.6	19.8	19.8	19.7	19.8	19.9	19.7	19.7	19.7	19.7	19.7	19.7	19.7	19.7	19.6	19.8	19.7	19.8	19.7	19.8	19.7	19.9	19.7
19.7	19.8	19.6	19.8	19.8	19.6	19.6	19.7	19.6	19.3	19.5	19.6	19.8	19.5	19.7	19.5	19.5	19.6	19.5	19.6	19.7	19.4	19.7	19.6	19.5	19.6	19.7	19.6	19.8	19.7	19.8	19.6	19.6	19.6	19.8	19.6	19.7	19.8	19.8	19.7	19.7	19.7	19.8	19.8	19.8	19.3	19.8	19.6	19.9	19.7
19.6	19.5	19.8	19.6	19.7	19.7	20	19.8	19.7	19.7	19.7	19.7	19.6	19.7	19.8	19.8	19.7	19.7	19.6	19.7	19.7	19.7	19.8	19.8	20.3	19.7	19.9	19.7	19.7	19.7	19.7	19.7	19.8	19.7	19.7	19.7	19.8	19.7	19.8	19.8	19.6	19.8	19.8	19.6	19.8	19.7	19.8	20.1	19.7	19.9
19.9	19.7	19.7	19.8	19.5	19.7	19.6	19.7	19.6	19.6	19.6	19.6	19.5	19.7	19.5	19.7	19.4	19.9	19.5	19.6	19.7	19.8	19.6	19.6	19.7	19.7	19.4	19.6	19.5	19.7	19.7	19.6	19.4	19.7	19.6	19.5	19.5	19.6	19.6	19.6	19.8	19.6	19.8	20	19.8	19.8	19.6	19.7	19.8	19.7
19.9	19.5	19.6	19.6	19.6	19.5	19.6	19.8	19.8	19.4	19.6	19.5	19.7	19.9	19.7	19.5	19.7	19.7	19.7	19.6	19.6	19.7	19.5	19.5	19.6	19.7	19.5	19.5	19.7	19.7	19.7	19.6	19.6	19.7	19.5	19.7	19.8	19.8	19.5	19.8	19.8	19.7	19.5	19.6	19.7	19.8	19.8	19.9	19.7	19.8
19.7	19.7	19.7	19.5	19.8	19.7	19.7	19.8	19.8	19.4	19.5	19.6	19.6	19.7	19.7	19.7	19.4	19.7	19.3	19.6	19.6	19.6	19.5	19.5	19.6	19.7	19.5	19.6	19.7	19.7	19.8	19.5	19.7	19.9	19.8	19.5	19.6	19.7	19.7	19.6	19.7	19.7	19.8	19.8	19.7	19.8	19.8	19.7	19.8	19.7
19.8	19.7	19.6	19.8	19.5	19.8	19.7	19.6	19.9	19.4	19.7	19.8	19.7	19.9	19.7	19.9	19.6	19.9	19.8	19.9	19.8	19.7	19.7	19.8	19.9	19.5	19.8	19.9	19.9	19.8	19.7	19.8	19.7	19.9	19.8	19.8	19.5	19.8	19.7	20	19.5	19.8	19.7	19.7	19.9	19.9	19.8	20	20	19.8
19.9	19.8	19.8	19.6	19.8	19.7	19.7	19.5	19.6	19.7	19.7	19.6	19.6	19.6	19.6	19.6	19.6	19.8	19.9	19.7	19.8	19.7	19.7	19.6	19.7	20	19.8	19.6	19.7	19.7	19.5	19.7	19.6	19.8	19.6	19.8	19.9	19.8	19.7	19.7	19.7	19.8	19.8	19.9	19.8	19.5	19.8	19.7	20	19.8
19.7	19.8	19.8	19.5	19.7	19.8	19.8	19.7	19.6	19.7	19.7	19.8	19.7	19.9	19.5	19.6	19.8	19.7	19.8	19.7	19.6	19.6	19.5	19.4	19.7	19.4	19.7	19.7	19.7	19.7	19.8	19.6	19.8	19.7	19.6	19.7	19.6	19.8	19.8	19.7	19.7	19.7	19.6	19.7	19.8	19.8	19.6	19.7	19.7	19.8
19.9	19.5	19.8	19.7	19.7	19.7	19.6	19.6	19.6	19.6	19.6	19.6	19.6	19.7	19.6	19.7	19.8	19.6	19.9	19.5	19.7	19.6	19.8	19.7	19.8	19.7	19.5	19.8	19.9	19.7	19.8	19.6	19.5	19.6	19.8	19.6	19.8	19.8	19.9	19.6	19.7	19.8	19.7	19.7	19.8	19.8	19.9	19.9	19.6	19.6
19.9	19.7	19.6	19.9	19.8	19.8	19.6	19.8	19.8	19.6	19.5	19.7	19.8	19.8	19.8	19.9	19.7	19.6	19.7	19.7	19.6	19.9	19.9	19.7	19.8	19.9	19.8	19.9	19.8	19.8	19.7	19.8	19.7	19.8	19.7	19.7	19.9	19.9	20.4	19.5	19.8	19.9	19.6	19.8	20	19.5	19.6	20	19.8	19.8
20	19.8	19.7	19.7	19.5	19.6	19.5	19.6	19.6	19.7	19.6	19.8	19.9	19.5	19.8	19.7	20	19.7	19.7	19.7	19.5	19.5	19.5	19.6	19.6	19.6	19.6	19.9	19.6	19.6	19.7	19.7	20	19.5	19.5	19.7	19.7	19.7	19.7	19.7	19.9	19.6	19.7	19.7	19.9	19.7	19.7	19.7	19.7	19.8
20	19.8	19.7	19.7	19.7	19.6	19.7	19.7	20	19.7	19.7	19.6	19.5	19.6	19.6	19.6	19.8	19.4	19.8	19.8	19.6	19.8	19.8	19.7	19.7	19.7	19.8	19.9	19.7	19.5	19.7	19.8	19.7	19.7	19.8	19.8	19.8	19.8	19.6	19.8	19.9	19.9	19.8	20	19.8	19.8	19.9	19.9	19.8	19.9
19.9	19.9	19.8	19.7	19.7	19.7	19.8	19.8	19.7	19.7	19.7	19.6	19.6	19.8	19.9	19.5	19.6	19.6	19.8	19.7	20	19.7	19.8	19.7	19.8	19.7	19.7	19.6	19.8	19.6	19.9	19.7	19.8	19.6	19.7	19.7	19.6	19.8	19.9	19.7	19.6	19.7	20	19.7	19.8	19.7	20	19.8	19.8	19.8
20	19.8	19.8	19.8	19.6	19.7	19.8	19.8	19.7	19.5	19.7	19.5	19.5	19.9	19.9	19.7	19.9	19.8	19.7	19.8	19.8	19.7	19.9	19.9	19.9	19.6	19.7	19.9	19.9	19.8	19.8	19.7	19.7	19.8	20	19.7	19.6	19.7	19.9	19.9	19.8	20	19.8	19.8	19.8	19.7	19.8	19.9	19.7	19.6
19.7	19.7	19.8	19.6	19.7	19.8	19.6	19.7	19.8	19.7	19.6	19.6	19.8	19.6	19.8	19.8	19.7	19.8	19.5	19.7	19.7	19.8	19.9	19.7	19.8	19.4	19.5	19.7	19.8	19.8	19.8	19.8	19.8	19.9	19.8	19.8	19.9	19.7	19.8	19.8	19.9	19.8	19.9	19.8	19.8	19.7	19.7	19.8	19.8	19.8
19.8	19.8	19.9	19.7	19.8	19.5	19.6	19.8	19.5	19.9	19.6	19.6	19.6	19.7	19.8	19.9	19.6	19.6	19.7	19.8	20	19.7	19.9	19.8	19.7	19.8	19.8	19.8	19.6	19.9	19.8	20	19.9	19.9	19.9	19.9	19.8	19.7	19.7	19.9	19.7	19.9	19.8	19.7	19.7	19.8	19.7	19.7	19.8	19.8
19.8	19.8	19.9	19.7	19.8	19.9	19.5	20	19.7	19.8	19.7	19.8	19.8	19.7	19.6	19.7	19.6	19.7	19.7	19.8	19.7	19.8	19.7	19.7	19.9	19.7	19.6	19.7	19.9	19.8	19.8	20.1	19.7	19.8	19.8	20.1	19.8	19.7	19.8	19.7	19.9	19.8	20	19.8	19.9	19.8	19.9	19.7	19.8	19.7
19.8	19.9	20	19.7	19.8	19.8	19.7	19.9	19.9	19.8	19.8	19.9	19.7	19.9	19.7	19.9	19.7	19.5	19.7	20	19.9	19.8	19.8	19.9	19.8	19.8	19.8	19.8	19.8	19.9	19.9	19.7	20	19.8	19.9	19.9	19.7	20	19.9	19.7	19.8	19.9	19.8	19.8	20	19.8	20	20	19.9	20
19.9	19.8	19.8	19.9	19.8	19.5	19.5	19.5	19.6	19.5	19.7	19.8	19.8	19.7	19.6	19.7	19.9	19.8	19.7	19.7	19.9	20	19.7	19.7	19.9	19.7	19.8	20	19.7	19.8	19.9	19.8	19.8	20	19.9	19.7	19.7	19.7	19.8	19.8	19.7	20	19.9	19.9	19.8	19.9	19.9	19.9	20	19.8
19.8	19.9	19.9	20	19.8	19.8	19.9	20	19.8	19.8	19.9	19.8	19.6	19.8	19.8	19.8	19.7	19.8	19.8	19.8	19.9	19.8	19.7	19.5	19.7	19.8	19.7	19.8	19.8	19.9	19.7	20	19.8	19.9	20	20	19.9	19.9	19.8	19.7	20	19.9	19.8	19.8	20	20	19.8	19.8	19.7	19.5
20	19.9	19.8	19.8	19.9	19.9	19.9	19.7	19.8	19.8	19.8	19.8	19.7	19.7	19.7	19.7	19.7	19.8	19.7	19.7	19.9	19.7	19.8	20	19.8	19.8	19.8	19.7	19.8	19.7	19.7	19.9	19.8	19.7	19.8	19.8	20	19.7	19.8	19.6	19.9	20	19.9	19.9	19.9	19.8	20	19.9	19.9	19.8
20.3	19.9	19.9	19.8	19.9	19.6	19.8	19.8	19.8	19.9	19.9	19.8	19.9	19.8	19.8	19.9	19.8	19.8	19.9	19.9	19.8	19.8	20	19.8	20.1	19.8	19.8	19.8	19.9	19.9	19.8	20	19.8	19.8	19.9	19.9	19.8	19.8	19.8	19.8	19.9	19.8	19.9	19.8	19.9	19.7	19.8	19.9	20.1	19.7
20	19.8	19.8	19.8	19.8	19.7	19.9	19.8	19.8	19.9	19.9	19.7	19.8	19.7	19.7	19.9	19.8	19.8	19.7	19.9	19.9	19.8	19.7	20	19.6	19.9	19.8	19.8	19.9	19.7	19.8	19.9	19.7	19.9	19.7	19.8	19.9	19.9	19.8	20	19.9	19.9	19.9	19.9	19.9	19.8	19.7	19.7	19.7	19.9
19.9	19.8	19.7	19.9	19.8	19.8	19.7	19.7	19.7	19.9	19.7	19.9	19.6	19.7	19.7	19.7	19.8	19.6	19.7	19.7	19.6	19.6	19.8	19.9	19.7	19.7	19.6	19.9	20	19.8	19.8	19.9	19.8	19.6	19.8	19.8	19.9	19.8	20	19.6	19.8	19.8	19.8	19.8	19.9	19.8	19.8	19.9	19.7	19.9
20	19.8	20	19.8	19.8	19.8	20	19.9	20	19.6	20	19.8	19.9	19.8	20	19.8	19.7	19.9	19.6	19.7	19.8	19.9	19.8	19.9	19.8	19.9	19.8	19.8	20.4	19.8	19.9	19.9	19.8	19.9	19.9	19.8	19.9	19.7	19.9	19.7	20.1	20	19.9	19.8	19.8	19.7	19.9	19.9	19.8	19.9
20	20	19.8	19.7	19.8	19.9	19.8	19.9	19.7	19.8	20	19.9	19.8	19.8	19.9	19.9	19.7	19.8	20	19.9	19.8	19.8	19.9	19.9	19.8	19.8	19.9	19.9	19.9	20	19.8	19.9	19.9	19.9	19.8	19.9	19.8	19.9	19.7	19.9	20	19.9	19.9	20	19.7	19.7	20	19.9	20	19.9
19.7	19.8	19.6	19.8	19.7	19.8	19.7	19.8	19.8	19.9	20	19.9	19.7	19.7	19.7	19.8	19.5	19.8	19.8	19.8	20	19.7	19.8	19.8	19.8	19.9	19.7	20	19.7	19.9	19.8	19.9	19.9	19.8	19.7	19.8	19.9	20	19.9	19.9	19.9	19.9	19.9	19.8	19.8	19.8	19.8	20	19.8	19.7
20	20	19.9	20	19.7	19.9	19.8	19.8	19.8	19.5	19.9	20	19.9	19.7	19.9	19.8	19.8	19.6	19.6	19.7	19.7	19.7	19.8	19.5	19.5	19.7	19.8	19.9	19.7	19.7	19.9	20	19.9	19.8	20	20	20.1	19.9	20	19.9	19.9	19.8	19.9	19.9	20	19.9	19.9	19.9	19.7	19.8
19.9	19.8	19.8	19.9	19.9	20	19.9	19.9	19.8	19.8	19.9	19.8	19.9	19.8	19.9	19.7	19.9	20	19.8	19.8	19.9	19.9	19.8	20.1	19.8	20	19.9	19.9	20	19.9	20	19.6	19.8	19.8	19.9	19.9	19.8	19.8	19.9	19.8	20	19.9	19.8	19.9	19.8	20	19.9	20	19.9	19.9
20	20	19.8	19.9	19.9	19.9	20.1	19.8	19.9	19.8	19.9	19.7	19.6	19.9	19.8	19.9	19.9	19.9	19.9	20.2	19.8	19.8	19.9	19.7	20	19.8	19.8	19.9	20	20	19.9	19.9	20	19.8	19.9	19.9	19.9	19.8	20	19.8	19.9	19.8	19.7	19.8	19.9	19.9	19.8	20	19.8	19.6
20	19.8	19.8	20	20.1	19.8	19.9	19.7	19.7	19.8	19.8	19.8	19.9	19.9	19.8	19.9	19.9	19.8	19.7	19.9	19.7	19.6	20	19.8	19.6	19.8	19.9	19.8	19.8	20	20.1	19.6	19.8	19.8	19.7	19.9	20	19.8	19.8	20	19.7	19.9	20	19.8	19.8	19.7	19.7	19.6	19.8	19.8
19.8	19.8	20	19.9	19.9	19.7	19.9	19.7	19.8	19.9	19.8	19.8	19.9	19.8	19.9	19.8	19.8	19.8	19.9	19.8	20	20	19.8	19.8	19.9	19.9	20	19.7	19.9	20	19.7	19.8	19.8	19.9	19.8	20	19.8	20	19.9	19.8	20.1	19.9	19.8	19.9	19.7	19.7	20	19.9	20	19.9
19.8	19.9	19.9	20	19.8	19.9	19.7	19.9	19.8	19.8	19.8	19.7	19.9	19.5	19.9	20	19.8	19.9	19.7	19.8	19.8	19.8	19.9	19.9	19.9	19.8	19.9	19.9	19.8	19.9	19.9	19.9	19.8	20	19.9	20	19.9	20	19.8	19.8	19.9	19.7	19.7	20	19.8	19.7	20	19.7	20	19.9
20	20	19.9	20	19.8	19.9	19.9	19.8	19.7	19.8	19.7	19.9	19.8	19.7	19.9	20.1	19.7	20.1	20	19.8	19.9	19.8	19.9	19.9	19.9	19.7	19.7	19.9	19.7	20	20	20	20	19.8	19.9	20	19.9	20	20.1	20.2	19.8	19.7	19.8	19.8	19.9	19.7	19.9	19.8	19.9	19.9
20.1	19.9	20	19.8	19.8	19.7	19.8	19.8	20	19.8	19.8	19.9	20	20	19.9	20	20	19.8	20.1	19.9	19.9	19.9	19.9	20	20	19.7	19.9	19.8	20	19.8	19.7	20	20	19.9	19.8	19.9	19.9	19.7	20.2	20	19.9	19.9	19.9	19.9	19.8	19.6	19.8	19.6	19.9	20
20.1	19.8	19.8	19.9	19.7	19.8	19.9	20	19.9	19.9	19.9	19.8	19.8	19.8	19.9	20.1	20.2	20.1	19.9	19.9	19.8	20.1	20	19.9	19.8	19.8	19.8	19.8	19.8	20	19.8	20	19.9	20	19.8	20	19.9	19.8	19.8	20.1	19.6	20	20	19.8	19.9	19.7	19.9	19.9	19.7	19.7
19.9	19.9	20.1	19.9	19.9	19.8	20	19.8	19.8	20	19.7	19.9	20	19.8	20	20.1	19.9	19.9	19.8	19.9	20	19.9	19.9	19.8	19.9	20	20	19.9	19.9	20	19.9	19.8	20.2	20.4	19.9	20	19.8	19.9	19.9	19.9	19.8	19.8	19.8	19.9	19.8	19.8	19.9	19.7	19.9	19.8
20	20	20	20	19.8	20	19.7	20	20	20	19.9	19.8	20.1	20.2	20	20	20	19.9	19.9	20.1	19.9	20	20	20	20.1	20	19.9	20	20	19.9	19.9	19.9	19.9	19.9	19.9	20	19.9	20	20	19.8	19.9	20	19.9	20	20	19.9	20	19.9	19.9	19.7
20	19.7	20	19.9	19.9	19.8	19.9	19.8	19.9	19.7	20.1	19.9	20	19.8	20	19.9	19.7	19.8	20	20.1	19.8	20	20	20.1	19.8	19.9	19.8	19.9	20	19.9	19.8	19.8	19.8	19.9	19.8	19.8	20	19.8	20	19.9	20	19.9	20	19.9	19.8	19.8	19.8	19.7	19.7	19.7
19.9	20	19.9	19.9	20	19.9	19.7	19.8	19.9	19.8	20	19.8	19.8	19.7	20	19.9	19.7	19.9	19.9	19.9	19.9	19.9	19.9	19.9	19.7	19.9	19.9	20	20	19.8	19.9	20	20	20	19.7	20	19.8	20	19.8	19.9	19.9	20	20	20	19.9	19.7	19.8	19.9	20	19.7
20	19.9	20.2	19.9	20.1	19.8	20	20	20.1	20	19.9	19.9	19.8	19.7	20.1	19.8	20	19.9	19.7	19.8	19.9	19.9	19.8	19.9	20	19.9	20	19.9	19.9	20	20.1	19.9	19.8	20	20.1	20	20	20.1	20	19.8	19.9	19.8	19.8	19.9	20.1	19.8	19.8	19.8	19.8	19.8
20	19.9	20.1	19.9	20	20	19.9	20	20.1	19.9	19.9	19.8	19.9	19.9	20	19.8	20.1	20	20.1	19.9	20.1	19.9	20.1	20.1	20.1	20.1	20	19.9	20	20	20	20.2	19.9	19.9	20	19.8	19.9	20	20	19.8	20	19.9	20.1	20.1	20.1	20	19.9	20	20.1	20
20	20	20	19.9	19.8	19.8	19.9	20	19.9	19.9	19.9	20	19.8	20	19.9	19.9	19.9	19.9	20	19.7	19.8	19.9	19.8	19.9	19.7	19.9	20.1	19.9	20	19.8	19.9	19.9	19.8	20	19.8	19.9	19.8	20	19.9	20	19.9	19.9	20	19.8	19.9	19.8	19.8	19.9	20	19.8
20.2	20	19.9	19.9	19.7	19.8	19.9	20	19.9	19.9	19.9	19.8	19.9	20	19.8	19.9	20	19.9	19.7	19.9	20.1	19.9	19.9	20	20	19.9	19.9	20	20	19.9	19.8	19.9	19.9	20	19.9	19.9	19.8	20	20.1	20.1	20	19.9	20	20.1	20	19.9	20.1	19.7	20	19.8
20	19.9	19.9	20	20.1	19.9	19.8	20	20	19.9	19.9	19.9	19.9	19.8	20	20	20	20	19.8	20	20	20	20	19.9	20	19.8	20	19.9	20	20	20	19.8	19.9	20	19.9	20	20	20	20	20	19.9	19.9	19.8	20.1	19.9	20	20	19.8	19.9	20
20.1	20	19.9	19.9	20	20.1	20.1	19.9	20	19.9	19.8	20	19.9	19.9	20.1	20.1	20	20	19.9	19.9	20.1	19.9	20	19.9	19.9	20	19.9	19.8	20.1	19.9	19.9	20	20	20.1	20	20.1	19.8	20	20	20.1	20.1	19.9	20.2	20	20	20.1	19.8	19.8	20	20
20	19.8	19.9	20	20.1	20	20	19.8	20	19.9	19.9	20	20	20	19.9	19.7	20	20	20	20	20	19.9	20	19.8	20.1	19.8	20	19.9	20	20	20	20	20	19.8	20	19.7	20.1	20	19.9	19.9	19.9	20	19.9	19.9	19.9	20.1	20.2	20	20	20.1
20.2	19.8	20	20	19.9	19.8	20	19.9	20.1	20	19.9	20.1	20	20	19.9	19.8	20	20.1	19.9	19.8	19.9	20	20	19.8	20	19.8	20	19.8	19.9	20.1	19.9	20	20	20	19.9	19.8	20.2	19.9	20	20	19.8	19.9	20	20	20	20	19.9	19.9	20	20
20	19.9	20	20	19.9	20	20	19.9	19.9	19.7	19.9	19.9	20.3	19.9	19.9	20.1	20	19.9	20	20	20	20	20	20.1	20	20.1	19.7	19.9	20	19.8	19.8	20	19.9	20	20	20	20.1	20.1	20	20.1	20	20	19.9	20	20.1	20	19.8	20	19.9	20
20.3	20	20	20	20.1	19.8	20.1	19.9	20.1	19.9	20.1	20	20	20	20	19.9	19.9	20	19.9	19.9	20.1	19.9	20	20.1	20.1	20.2	20.1	20.1	20	19.9	20	20	20	20	20	20	20	20.1	20	20.2	20.1	20.1	20.2	19.9	19.9	20.2	20.2	20.1	20	20
20	19.9	20.1	20	19.9	20	20	19.9	20	19.9	20	19.9	19.9	20	19.9	20	20.1	19.9	19.9	20.1	20	19.9	19.9	19.9	20.1	19.9	20	20	19.9	20.1	20.1	19.9	20.1	19.9	20	20	20.1	19.9	20.1	20	19.9	19.7	20	20.1	19.9	20	19.9	20.1	19.9	20
20.2	19.9	20.1	20	19.9	19.9	19.9	20	20	20	20.2	19.8	20.1	19.6	19.9	20.1	20	19.8	19.9	20	20.1	19.9	19.8	20.1	20.1	20.1	19.9	20	19.9	19.9	20	20.2	20.1	20.1	20.1	20.1	20	19.9	20.1	19.8	20	20	20	20.1	20	20	19.9	19.9	19.9	20
20.2	19.9	19.9	19.8	20.1	19.9	20	20	20	20	20	20	20	19.9	20	20.3	20	20	19.9	20.1	20	20	20	20.1	20	20.1	19.8	20	20	19.9	19.9	20	20	20	20.2	19.9	19.9	19.9	19.9	19.9	20.2	19.9	19.8	20.1	19.9	20	20	20.2	20	20
20.3	20	20.2	20.1	20	19.9	20.1	20	19.9	20	20	19.9	19.9	20.1	20.2	20.2	20.1	20.1	20	20.2	20	20	20.1	20.2	20	20	20.1	20	20.1	19.9	19.9	20.2	20.3	20	20.2	20.1	20.2	20.2	20.2	20.1	20	20.1	20	20	20	20.1	20	20	20.1	20.1
20.2	20.3	20.1	19.9	19.9	20.2	19.9	20.2	20.1	20	20.1	20.3	19.9	19.7	19.9	20	20.1	19.9	20	19.9	20	19.9	19.9	20.2	20.2	20	20	20	20.1	19.8	19.9	19.9	20.1	20	20.1	20	20.2	20	20.1	20.3	20.2	20.1	20	20.1	20.1	19.9	20	20	20.1	20
20.3	19.8	20.2	20	20	20	20.1	20.1	20.1	20	20.1	20.1	19.9	19.9	19.7	20.1	20	20.1	20.1	20	20.1	20	20	19.9	19.9	19.9	20.1	20.1	19.9	19.9	20	20.1	20	20	20.2	20.2	20.1	20.2	20	20	20.1	20	20.2	19.9	20.1	19.9	20.1	20.1	20.3	20.1
20.3	20	20	20.1	19.9	20.1	20.1	20	20	20	19.9	19.9	20	20	20.1	19.9	20.1	20.1	19.8	20	20	20	20	20	19.8	20	20.1	19.9	20	20	20	20.1	20	20.2	20.1	20.1	19.9	19.9	20	20	20.1	20.1	20	20.1	20.1	20.1	19.8	20.2	20.2	19.9
20.7	20.1	19.9	20.1	20	19.9	20	20.1	20.1	20.1	20.1	19.9	20.1	20	20.1	20.1	20.1	19.9	20.1	20.1	20.1	20	20.2	20	20.2	20.1	20.2	20.1	20	20	20.2	20.1	20	20	19.9	19.9	20.1	19.9	19.9	20	20	20.2	20.1	20	20	20	20	20.1	19.8	20
20.2	20	19.9	20.1	20.1	20.2	20	20.2	20	20.3	20.1	20.1	20.1	20.2	20	19.9	20.1	20.1	20.1	20	20.2	20	20.1	20.1	20.1	20	20	20.1	20.2	20.1	20.1	20.1	20	20.2	20.2	20.4	20.1	20	20.1	20	20.2	20.1	20.1	20.3	20.1	20.1	20	20	20.1	19.9
20.3	20.3	20.1	20.2	20	19.9	20.1	20.2	20	20.1	19.9	20.1	20	19.9	20	20.1	20	20	20.1	20	20.1	20.1	20	19.9	20	20	20	20.1	20	20	20	20	20.1	20	19.7	20	20.1	20.2	20.1	20.1	20	20.1	20	20.1	20	20.1	20.2	20	20	20.1
20.1	20	20	20	20	20	19.9	20	20.1	19.9	19.8	20	20.1	20.1	20	19.9	19.9	20.3	20	20	20	19.8	20.2	20.1	20.2	19.9	20.1	19.8	20.2	19.9	20	20.3	20.2	20.2	20.2	20.2	20.1	20	20.6	20.1	20.1	20.1	20	20.2	20	20.2	19.9	19.9	20	20
20.2	20.1	20.1	20.1	20.1	20.1	20.1	20.2	20	20	20.1	20.1	20.1	20	20	20.1	20.1	20	20	20	20.1	20	20	20.1	20.1	20.1	20	20	20.1	20.1	20.2	20	20	20.2	20.1	20.1	20.1	20.2	20.2	20.4	20.3	20	20.2	20.2	20.1	20.1	20.1	20.1	20	20.1
20.2	20.2	20.2	20.2	20.1	20	20.2	20	20.1	20.1	20	19.9	19.9	20	20	20.1	20.4	19.8	20	20.1	20	19.9	20	20	19.9	20	20	20.1	20.1	19.9	20.1	19.9	20.1	20	20.1	20	20.2	20.2	20.1	20.1	20.1	20	20.2	20.1	20.2	20.1	20	20.2	20	20.2
20.2	19.9	19.9	20.5	20.1	20.1	20	20.1	20.1	20.1	20.1	20.1	20	20.2	20	20	20	20	20	20.1	19.9	19.9	20	19.9	20.1	20.1	20.2	20.1	20	19.9	20.1	20	20.1	20.3	20.2	20.1	20.1	20.4	20.3	20.1	20.1	20	20.1	20	20.1	19.9	20.1	20.1	20	20.2
20.1	20.2	20	20.1	20.2	20.2	20.1	20.2	19.9	20.1	20.1	20.2	20	19.9	20.2	20.1	20.1	20	20	19.9	20	20	19.8	20.1	20.1	20.3	20.1	20.1	20.1	20	20.1	20.1	20	20.1	20	20	20	20.1	20.2	20.2	20	20.1	20.2	20.2	20	19.9	20	20	20	20.1
20.2	20	20.1	20.2	20.3	20.1	20	20.1	20.1	20.1	20.1	20	20.1	20	20.2	20.2	20.1	20.1	20.1	20	20	20.1	20.2	20.1	20.1	20.1	20.2	20.1	20.1	20.2	20.1	20.2	20.1	20	20.4	20.3	20.1	20.2	20.2	20.2	20.2	20.3	20.2	20.1	20.1	20	19.9	19.9	20.2	20.1
20	20	20	20.3	20.3	20	20.2	20	20	20	20.2	20.1	20	20.2	20.2	19.9	20.1	19.8	20.2	20.1	20.2	20.1	20.2	20.2	20	20	20	19.9	20.1	20.2	20	20	19.9	20.1	20	20.2	20.1	20.2	20.1	20.1	20	20.1	19.9	20.1	20	20.2	20	19.9	20	20
20.3	20	20.2	20.2	20	20.3	20.1	20	20.1	20.1	20	20.2	20	20.2	20.1	19.9	20.3	19.8	19.9	20	20.1	19.9	20	20.1	20.1	20	20.2	20	20.1	20	20.1	19.9	20.1	19.9	20.1	20.1	20.3	20.2	20.1	20.2	20	20.2	20.1	20.1	20	20.2	19.9	20.1	19.9	19.9
20.3	20	20.1	20.2	19.9	20.1	20.2	20.1	20.2	19.9	20.6	19.9	20.1	20.2	20.1	20	20.3	20.2	20	20.1	20	20.2	20.4	20	20.2	20.1	20.2	20.1	20	20.1	20.1	20.1	20	20.1	20.4	20.2	20	20	20.1	20.3	20.1	20	19.9	20	20	20.1	19.9	20	20	19.9
20.4	20.2	20.1	19.9	20.1	20.1	19.9	20.3	20.1	20.1	20.1	20.1	20.1	20.1	20	20.1	19.9	20.1	20.1	19.8	20.1	20.1	20	20.1	20.1	20.1	20.2	20.3	20.2	20	20	20.3	20.4	20.2	20.2	20.2	20.2	20.3	20.3	20.1	20.5	20.2	20.2	19.9	20	20.1	20	20.2	20	20
20.3	20	20.1	19.9	20.1	20.1	20.2	20.1	20.1	20.1	20.1	20.1	20.1	20.2	20	20.2	19.9	20	20	20	20.1	20.2	20	20.2	20.1	19.9	20.1	20.1	20.1	20.2	20	20	20.2	20	20.2	20.3	20.1	20	20.2	20.2	20.1	20.1	20.2	20	20.2	20.1	19.8	19.8	19.9	19.9
20.2	20.1	20	20.1	20.1	20.1	20.2	20	20	20	20.1	20	20	20.1	20.1	20.1	20	20.1	20.1	20	20.2	20	20.1	20.1	20.3	20.2	20	20.1	20.1	20.1	20.2	20.1	20.4	20.2	20.3	20.2	20.3	20.1	20	20.2	20.2	20	20.2	20.3	20.3	20	19.9	19.9	19.9	19.9
20.2	20.1	20.2	20	20	20.2	20.1	20.2	20.2	20	20.1	20	20	20.1	20	20.3	20.1	20.1	20	20.1	20.3	20.2	20	20.2	20.1	20	20.2	20.3	20.1	20.3	20.2	20.2	20.1	20.1	20.3	20.2	20.2	20.1	20	20.1	20.3	20.3	20.1	20.2	20	20.1	19.8	20.1	19.8	19.9
20.1	20.1	20	20.1	20.1	20.2	20.1	20.2	20.2	20.3	20.2	20.3	20.1	20.1	20.1	20.2	20.3	20.2	20	20.1	20.1	20.2	20	20.3	20.2	20.1	20.1	20.1	20.2	20.2	20.4	20.3	20.2	20.2	20.4	20.1	20.1	20.1	20.1	20.1	20.3	20.4	20.1	20.3	20.1	20	19.8	19.8	19.9	20
20.2	20.2	20.3	20.2	20.2	20	20.1	20.1	20	20.2	20.2	20.3	20.3	20.1	20	20.2	20	20.1	20.2	20	20.1	20.1	20.1	20.1	20	20.1	20	20.1	20.2	20.1	20.2	20.1	20.2	20.1	20.3	20.2	20.1	20.3	20.1	20	20.5	20.1	20.2	20.1	20.1	20.2	19.8	19.7	20	19.8
20.3	20.2	20.3	20.1	20.2	20.2	20.2	20.2	20.1	20.2	20.2	20.3	20.2	20.1	20.1	20.1	20.2	20.2	20.2	20.2	20	20.1	20.2	20.3	20.1	20	20	20.2	20.3	20.1	20.1	20.1	20.3	20.2	20.2	20	20.4	20	20.3	20.4	20.4	20	20.2	20.1	20	19.9	19.9	19.7	19.8	19.6
20.2	20	20.1	20.3	20.1	20	20.2	20.4	20.4	20.2	20.1	20.2	20.1	20.1	20.3	20.2	20.1	20.3	20.1	20.1	20	20.2	20.3	20.2	20.1	20.1	20.3	20	20.3	20	20.1	20.3	20.4	20.1	20.2	20.2	20.2	20.3	20.1	20.1	20.2	20.3	20.2	20.2	19.9	19.8	19.5	19.9	19.7	19.7
20.5	20.5	20.3	19.9	20.3	20.3	20	20.4	20.2	20.3	20.3	20.1	20.4	20.1	20	20.2	20.3	20.3	20.3	20.3	20.2	20.4	20.2	20.2	20.3	20	20.1	20.4	20.2	20.3	20.5	20.4	20.1	20.3	20.3	20.5	20.4	20.4	20.3	20.2	20.2	20.4	20.1	20.2	19.9	19.8	19.5	19.8	19.7	19.7
20	20.1	20.2	20	20.3	20.1	20.4	20.3	20.3	20.1	20.1	20	20	20.1	20.3	19.9	20.4	20.2	20.2	20.2	20.1	20.2	20.2	20.1	20.1	20.3	20.4	20.1	20.4	20.3	20.2	20.2	20.2	20.3	20.3	20.3	20.2	20.2	20.1	20.4	20.2	20.2	20.2	20.1	19.8	19.6	19.5	19.6	19.6	19.8
20.3	20.3	20.2	20.1	20.2	20.1	20.2	20.2	20	20.1	20.2	20.1	20.1	20.4	20.2	20.2	20.2	20.2	20.1	20.3	20.3	20.2	20	20.1	20.2	20.3	20.3	20.3	20.3	20.2	20.3	20.5	20.2	20.4	20.2	20.1	20.2	20.3	20.4	20.1	20.3	20.2	20.1	20.1	19.7	19.6	19.7	19.6	19.8	19.8
20.1	20.2	20.3	20.2	20.3	20.3	20.2	20	20.1	20.2	20.2	19.9	20.2	20.1	20.1	20.4	20.3	20.4	20.1	20.1	20.3	20.4	20.1	20.4	20.2	20.1	20.2	20.2	20.2	20.2	20.1	20.4	20.3	20.3	20.2	20.2	20.4	20.1	20.2	20.3	20.6	20.4	20	19.9	19.8	20	19.7	19.6	19.7	19.7
20.3	20.2	20.3	20.2	20.3	20.6	20.1	20.4	20.1	20.3	20.2	20.1	20.3	20.2	20.2	20.2	20.3	20.5	20.3	20.3	20.1	20.2	20.5	20.1	20.2	20.4	20.2	20.1	20.3	20.4	20.1	20.2	20.3	20	20.2	20.2	20.3	20.4	20.4	20.2	20.4	20.3	20.3	19.8	19.8	19.9	19.7	19.9	19.8	19.8
20.2	20	20.2	20.2	20.1	20.1	20	20	20.1	20.2	20.3	20.1	20.1	20.1	20.1	20.1	20	20.2	20	20	20.2	20.1	20.1	20.2	20.2	20	20.3	20.1	20.3	20.3	20.3	20.2	20.5	20.3	20.2	20.1	20.4	20.3	20.3	20.3	20.1	20.2	20.3	19.9	19.8	19.7	19.8	19.7	19.6	19.7
20.3	20.1	20.3	20.1	20.2	20.1	20	20.2	20.1	20.4	20.1	20	20.2	20.4	20	20.1	20.1	20.1	20.4	20.2	20.3	20.2	20.3	20.4	20.2	20.1	20.3	20.5	20.5	20.2	20.2	20.1	20.1	20.3	20.3	20.1	20.1	20.2	20.5	20.3	20.4	20.6	20	19.7	19.7	19.6	19.6	19.8	19.7	19.8
20.2	20.1	20.2	20.3	20.5	20.4	20.3	20.1	20	20.4	20.2	20.3	20.2	20.3	20.2	20.1	20.4	20.1	20.1	20.2	20.2	20.2	20.4	20.3	20.3	20.4	20.3	20.3	20.3	20.1	20.4	20.1	20.3	20.5	20.3	20.4	20.3	20.1	20.5	20.3	20.4	20.2	20.2	19.9	19.7	19.8	19.6	19.7	19.8	19.9
20.4	20.4	20.3	20.4	20.4	20.3	20.4	20.3	20.2	20.3	20.2	20.3	20.3	20.1	20.3	20.1	20.1	20.2	20.1	20.2	20.2	20.1	20	20.3	20.3	20.3	20.3	20.2	20.4	20.5	20.3	20.3	20.1	20.3	20.5	20.4	20.3	20.4	20.4	20.5	20.3	20.2	20	19.8	19.9	19.9	19.8	19.7	19.8	19.9
20.2	20.2	20.1	20.2	20.3	20.2	20.2	20.2	20.1	20.2	20.2	20.2	20.1	20.3	20.4	20.3	20.3	20.5	20.2	20.4	20.3	20.2	20	20.3	20.2	20	20.1	20.2	20.2	20.4	20.4	20.4	20.4	20.3	20.3	20.3	20.4	20.5	20.4	20.3	20.4	20.3	20	19.9	20	20.1	19.9	19.9	19.8	19.8
20.4	20.1	20.4	20.5	20.3	20.5	20.2	20.2	20.1	20.3	20.3	20.2	20.2	20.2	20.3	20.2	20.3	20.2	20.2	20.4	20.5	20.4	20.2	20.4	20.4	20.3	20.1	20.2	20.2	20.2	20.3	20.4	20.2	20.5	20.2	20.4	20.3	20.2	20.3	20.4	20.2	20.4	20.1	20	20	20.1	20	20	19.7	20
20.8	20.2	20.3	20.3	20.3	20.3	20.3	20.1	20.2	20.2	20.3	20.3	20.2	20	20.2	20.4	20.4	20.4	20.1	20.4	20.3	20.3	20.2	20.1	20.2	20.2	20.3	20.5	20.4	20.5	20.4	20.3	20.4	20.3	20.3	20.4	20.4	20.7	20.4	20.6	20.3	20.3	20.1	20	20.2	20	20.2	20.1	20.3	20.1
20.4	20.3	20.3	20.3	20.3	20.4	20.2	20.3	20	20.3	20.2	20.1	20.2	20.3	20.4	20.3	20.5	20.2	20.3	20.3	20.3	20.4	20.2	20.5	20.3	20.2	20.2	20.4	20.3	20.5	20.4	20.3	20.3	20.2	20.3	20.5	20.4	20.5	20.2	20.6	20.4	20.1	20.1	20	20.1	20.1	20.1	20	19.9	20.2
20.3	20.4	20.3	20.4	20.1	20.2	20.2	20.1	20.1	20	20.3	20.1	20.2	20.4	20.1	20.4	20.1	20.4	20.4	20	20.2	20.5	20.2	20.1	20.2	20.3	20.3	20.4	20.2	20.2	20.6	20.2	20.3	20.1	20.4	20.4	20.2	20.3	20.4	20.3	20.3	20.3	20	19.9	20.1	19.8	19.9	19.8	20.1	20.2
20.4	20.4	20.3	20.3	20.2	20.2	20.2	20.4	20.1	20.4	20.3	20.4	20.3	20.1	20.1	20.1	20.3	20.3	20.3	20.3	20.4	20.1	20.5	20.1	20.4	20.3	20.3	20.4	20.4	20.2	20.3	20.5	20.3	20.2	20.4	20.5	20.3	20.2	20.5	20.3	20.3	20.3	20	20	20	20	19.9	19.9	20.1	20
20.4	20	20.4	20.2	20.2	20.2	20.2	20.4	20.2	19.9	20.4	20.4	20	20.3	20.4	20.2	20.3	20.3	20.4	20.3	20.4	20.3	20.2	20.4	20.3	20.2	20.1	20.4	20.3	20.2	20.4	20.4	20.4	20.4	20.4	20.3	20.5	20.1	20.1	20.2	20.3	20.1	20.1	19.9	20	20.1	19.9	19.9	19.8	19.9
20.4	20.1	20.4	20.3	20.2	20.2	20.2	20.4	20.2	20.3	20.2	20.4	20.2	20.4	20.4	20.4	20.8	20.3	20.3	20.4	20.4	20.4	20.2	20.5	20.4	20.4	20.3	20.3	20.3	20.4	20.4	20.4	20.4	20.4	20.4	20.6	20.4	20.4	20.4	20.5	20.4	20.4	20.2	20	19.8	19.9	19.9	20	19.8	20
20.4	20.2	20.3	20.2	20.3	20.2	20.2	20.2	20.5	20.2	20.3	20.1	20.4	20.2	20.3	20.2	20.2	20.3	20.2	20.4	20.2	20.2	20.5	20.2	20.2	20.1	20.2	20.3	20.4	20.4	20.4	20.4	20.4	20.4	20.2	20.3	20.3	20.4	20.3	20.4	20.3	20.3	20.1	19.9	19.8	19.9	20	20	19.9	19.9
20.4	20.3	20.5	20.1	20.1	20.3	20.2	20.3	20.3	20.1	20.2	20.2	20.3	20.2	20.3	20.5	20.3	20.4	20.3	20.2	20.4	20.4	20.5	20.2	20.4	20.3	20.2	20.4	20.5	20.3	20.4	20.3	20.4	20.2	20.2	20.6	20.5	20.3	20.5	20.4	20.5	20.2	20.4	20	19.9	19.9	20.1	20	20	20
20.4	20.4	20.4	20.3	20.5	20.4	20.4	20.2	20.4	20.5	20.1	20.3	20.4	20.1	20.3	20.2	20.1	20.6	20.2	20.3	20.3	20.2	20.4	20.3	20	20.2	20.4	20.6	20.5	20.3	20.4	20.6	20.5	20.3	20.5	20.4	20.5	20.4	20.5	20.5	20.4	20.4	20.1	20.1	20	20.1	20.1	20	20	19.9
20.5	20.4	20.3	20.3	20.2	20.2	20.5	20.3	20.4	20.4	20.1	20.4	20.3	20.4	20.3	20.4	20.3	20.4	20.4	20.3	20.3	20.3	20.3	20.2	20.4	20.3	20.4	20.4	20.2	20.2	20.4	20.2	20.5	20.4	20.3	20.5	20.5	20.6	20.2	20.6	20.5	20.4	20.5	20.4	20.1	20	20	20.2	20	20
20.3	20.1	20.2	20.5	20.1	20.2	20.3	20.3	20.2	20.3	20.2	20.4	20.1	20.2	20.5	20	20.3	20.4	20.2	20.2	20.2	20.2	20.4	20.3	20.3	20.4	20.3	20.5	20.4	20.4	20.3	20.4	20.5	20.1	20.3	20.4	20.5	20.3	20.4	20.2	20.5	20.5	20.1	20.1	20.1	20.2	20.1	20.1	20	20
20.2	20.1	20.4	20.5	20.2	20.1	20.3	20.3	20.2	20.2	20.3	19.9	20.2	20.2	20.3	20.2	20.2	20.1	20.2	20.4	20.2	20.1	20.2	20.4	20.3	20.3	20.4	20.4	20.1	20.2	20.4	20.5	20.4	20.2	20.4	20.4	20.6	20.2	20.4	20.5	20.6	20.3	20.3	20.5	20.3	20.3	20.2	20.2	20.1	20.1
20.2	20.4	20.5	20.1	20.2	20.2	20.3	20.3	20.1	20.2	20.1	20.2	20.3	20.4	20.4	20.2	20.3	20.3	20	20.3	20.2	20.1	20.3	20.4	20.3	20.2	19.9	20.4	20.3	20.2	20.4	20.2	20.4	20.3	20.5	20.5	20.4	20.4	20.5	20.2	20.3	20.5	20.4	20.5	20.6	20.4	20.5	20.2	20.2	20.4
20.4	20.1	20.4	20.1	20.2	20.3	20.5	20.3	20.3	20.4	20.3	20.4	20.4	20.2	20.4	20.4	20.6	20.4	20.2	20.6	20.3	20.5	20.3	20.2	20.4	20.4	20.3	20.3	20.5	20.4	20.3	20.4	20.5	20.5	20.5	20.4	20.5	20.4	20.6	20.4	20.4	20.5	20.5	20.5	20.5	20.5	20.3	20.6	20.3	20.4
20.4	20.4	20.3	20.2	20.1	20.2	20.4	20.3	20.3	20.3	20.1	20.3	20	20.4	20.3	20.4	20.4	20.3	20.3	19.8	20.3	20.2	20.3	20.3	20.1	20.2	20.1	20.5	20.4	20.4	20.4	20.4	20.4	20.5	20.3	20.1	20.4	20.4	20.4	20.5	20.7	20.4	20.6	20.7	20.6	20.7	20.4	20.4	20.1	20.1
20.2	20.3	20.4	20.2	20.2	20.2	20.5	20.3	20.2	20	20.1	20.4	20.2	20.3	20.2	20.1	20.4	20.2	20.5	20.2	20.5	20.1	20.3	20.4	20.1	20.4	20.2	20.3	20.4	20.4	20.4	20.3	20.4	20.3	20.5	20.5	20.2	20.5	20.5	20.4	20.4	20.5	20.5	20.7	20.6	20.6	20.4	20.3	20.1	20.2
20.4	20	20.1	20.2	20.4	20.1	20.1	20.5	20.4	20.3	20.3	20.1	20.2	20.3	20.3	20.2	20.2	20.4	20.2	20.4	20.4	20.2	20.2	20.3	20.4	20.3	20.4	20.3	20.2	20.4	20.4	20.2	20.4	20.4	20.5	20.3	20.6	20.4	20.4	20.6	20.5	20.7	20.4	20.4	20.5	20.5	20.3	20.5	20.3	20
20.3	20.3	20.4	20.2	20.1	20.3	20.6	20.5	20.2	20.2	20.2	20.1	20.3	20.4	20.2	20	20.4	20.4	20.3	20.2	20.3	20.3	20.2	20.3	20.5	20.2	20.4	20.4	20.3	20.2	20.5	20.6	20.3	20.5	20.5	20.4	20.4	20.4	20.5	20.2	20.5	20.5	20.6	20.6	20.5	20.6	20.6	20.5	20.4	20.3
20.4	20.4	20.5	20.1	20.3	20.3	20.3	20.3	20.1	20.2	20.4	20.3	20.4	20.5	20.2	20.2	20.4	20.3	20.2	20	20.3	20.5	20.2	20.4	20.3	20.2	20.4	20.4	20.3	20.3	20.2	20.4	20.5	20.3	20.4	20.4	20.2	20.5	20.5	20.5	20.4	20.5	20.4	20.5	20.5	20.5	20.5	20.5	20.4	20.2
20.2	20.4	20.1	20.4	20.2	20.1	20.2	20.4	20.1	20.3	20.2	20.3	20.4	20.2	20.3	20.2	20.4	20.2	20.3	20.1	20.2	20.4	20.2	20.2	20.1	20.3	20.3	20.4	20.4	20.4	20.5	20.1	20.4	20.4	20.4	20.3	20.5	20.4	20.3	20.2	20.3	20.5	20.5	20.6	20.5	20.4	20.4	20.5	20.3	20.1
20.6	20.4	20.1	20.4	20.2	20.2	20.2	20.3	20.1	20.4	20.4	20.5	20.3	20.3	20.4	20.1	20.2	20.2	20.4	20.2	20.4	20.2	20.2	20.4	20.3	20.2	20.4	20.4	20.1	20.4	20.5	20.4	20.2	20.3	20.3	20.5	20.4	20.5	20.4	20.3	20.4	20.4	20.4	20.6	20.6	20.6	20.4	20.5	20.5	20.4
20.3	20.3	20.5	20.3	20.5	20.3	20.5	20.2	20.2	20.4	20.5	20.3	20.3	20.5	20.5	20.3	20.5	20.2	20.2	20	20.3	20.5	20.3	20.2	20.4	20.3	20.3	20.3	20.4	20.4	20.2	20.4	20.4	20.2	20.4	20.4	20.5	20.4	20.4	20.4	20.4	20.4	20.5	20.5	20.6	20.6	20.4	20.5	20.4	20.3
20.3	20.2	20.6	20	20.3	20.2	20.1	20.1	20.3	20.2	20.3	20.2	20.1	20.2	20.2	20.4	20.5	20.2	20.3	20.3	20.2	20.3	20.2	20.4	20.3	20.5	20.4	20.4	20.4	20.2	20.2	20.3	20.3	20.6	20.5	20.4	20.3	20.4	20.6	20.4	20.6	20.5	20.5	20.6	20.6	20.5	20.4	20.4	20.3	20.2
20.5	20.5	20.4	20.3	20.3	20.3	20.2	20.2	20.2	20.3	20.4	20.2	20.2	20.2	20.3	20.4	20.5	20.3	20.3	20.4	20.3	20.3	20.3	20.5	20.4	20.5	20.2	20.5	20.3	20.4	20.4	20.4	20.4	20.4	20.3	20.4	20.5	20.5	20.4	20.5	20.4	20.4	20.4	20.4	20.4	20.5	20.6	20.6	20.2	20.2
20.3	20.3	20.2	20.3	20.3	20.3	20.4	20.4	20.2	20.1	20.2	20.4	20.4	20.2	20.2	20.2	20.3	20.3	20.1	20.4	20.3	20.1	20.3	20.4	20.5	20.3	20.4	20.5	20.6	20.4	20.3	20.3	20.2	20.4	20.4	20.6	20.4	20.4	20.5	20.5	20.5	20.3	20.5	20.6	20.7	20.5	20.6	20.6	20.4	20.2
20.3	20.3	20.6	20.3	20.3	20.4	20.4	20.3	20.3	20.2	20.3	20.4	20.4	20.2	20.4	20.3	20.6	20.3	20.4	20.2	20.4	20.5	20.5	20.2	20.3	20.3	20.3	20.4	20.4	20.4	20.4	20.4	20.5	20.5	20.3	20.4	20.3	20.3	20.6	20.4	20.5	20.3	20.6	20.4	20.5	20.6	20.5	20.6	20.4	20.3
20.3	20.2	20.3	20.4	20.1	20.4	20.1	20.3	20.3	20.4	20.4	20.3	20.4	20.3	20.3	20.5	20.2	20.4	20.5	20.4	20.4	20.4	20.4	20.4	20.2	20.4	20.3	20.5	20.3	20.3	20.4	20.5	20.4	20.3	20.4	20.4	20.4	20.4	20.4	20.4	20.4	20.3	20.4	20.4	20.6	20.5	20.5	20.4	20.5	20.3
20.4	20.4	20.4	20.4	20.1	20.3	20.2	20.2	20.2	20.4	20.2	20.2	20.2	20.4	20.3	20.1	20.2	20.3	20.4	20.2	20.3	20.1	20.2	20.2	20.5	20.2	20.5	20.1	20.2	20.3	20.4	20.3	20.2	20.4	20.4	20.4	20.3	20.3	20.4	20.5	20.5	20.5	20.3	20.4	20.5	20.3	20.6	20.4	20.4	20.6
20.3	20.2	20.3	20.2	20.1	20.3	20.3	20.1	20.3	20.3	20.6	20.3	20.5	20.1	20.3	20.4	20.4	20.2	20.4	20.4	20.3	20.2	20.4	20.3	20.5	20.3	20.2	20.2	20.4	20.4	20.4	20.5	20.4	20.4	20.4	20.4	20.5	20.2	20.5	20.3	20.2	20.4	20.5	20.5	20.5	20.4	20.5	20.4	20.4	20.4
20.5	20.3	20.4	20.4	20.4	20.3	20.2	20.3	20.2	20.4	20.2	20.3	20.3	20.3	20.4	20.2	20.5	20.4	20.2	20.4	20.4	20.3	20.2	20.4	20.4	20.4	20.3	20.4	20.5	20.3	20.4	20.4	20.4	20.4	20.2	20.6	20.4	20.4	20.4	20.5	20.5	20.5	20.6	20.4	20.5	20.6	20.5	20.6	20.5	20.4
20.4	20.3	20.3	20.3	20.2	20.2	20.4	20.3	20.3	20.3	20.2	20.2	20.5	20.1	20.4	20.3	20.4	20.4	20.2	20.3	20.2	20.3	20.3	20.3	20.1	20.3	20.4	20.3	20.5	20.3	20.3	20.1	20.4	20.2	20.4	20.4	20.3	20.3	20.4	20.5	20.6	20.9	20.5	20.4	20.4	20.3	20.5	20.2	20.5	20.4
20.4	20.3	20.3	20.4	20.4	20.3	20.2	20.2	20.2	20.3	20.2	20.2	20.3	20.4	20.3	20.1	20.3	20.5	20.3	20	20.2	20.2	20.4	20.2	20.3	20.3	20.2	20.3	20.3	20.3	20.2	20.5	20.3	20.3	20.2	20.4	20.3	20.2	20.4	20.3	20.4	20.6	20.4	20.3	20.2	20.3	20.3	20.3	20.4	20.4
20.6	20.4	20.2	20.2	20.3	20.4	20.4	20.3	20.3	20.2	20.3	20.4	20.2	20.2	20.2	20.3	20.4	20.5	20.1	20.3	20.3	20.2	20.3	20.4	20.4	20.3	20.2	20.5	20.4	20.6	20.5	20.1	20.4	20.5	20.3	20.4	20.5	20.3	20.4	20.4	20.4	20.6	20.4	20.3	20.4	20.2	20.4	20.4	20.3	20.5
20.3	20.3	20.3	20.2	20.4	20.3	20.3	20.3	20.4	20.5	20.3	20.3	20.1	20.2	20.3	20.2	20.4	20.4	20.5	20.4	20.3	20.2	20.4	20.3	20.4	20.4	20.4	20.5	20.4	20.3	20.5	20.6	20.4	20.5	20.5	20.5	20.3	20.5	20.4	20.3	20.4	20.5	20.5	20.3	20.4	20.6	20.6	20.6	20.4	20.5
20.3	20.4	20.2	20.3	20.1	20.4	20.2	20.1	20.3	20.3	20.4	20.3	20.3	20.2	20.1	20.3	20.3	20.1	20.1	20.5	20.2	20.2	20.3	20.2	20.4	20.4	20.4	20.5	20.3	20.2	20.4	20.3	20.4	20.3	20.4	20.4	20.4	20.3	20.5	20.3	20.4	20.3	20.5	20.4	20.3	20.4	20.4	20.5	20.6	20.5
20.3	20.6	20.3	20.3	20.4	20.3	20.5	20.4	20.3	20.3	20.4	20.4	20.4	20.1	20.3	20.2	20.2	20.2	20.2	20.2	20.3	20.3	20.3	20.2	20.5	20.3	20.5	20.2	20.3	20.1	20.3	20.3	20.3	20.4	20.3	20.3	20.3	20.4	20.5	20.4	20.5	20.5	20.3	20.4	20.5	20.4	20.3	20.5	20.3	20.3
20.3	20.1	20	20.3	20.3	20.2	20.2	20.4	20.3	20.3	20.3	20.2	20.4	20.3	20.3	20.4	20.3	20.3	20.1	20.4	20.1	20.2	20.3	20.3	20.4	20.3	20.4	20.2	20.5	20.1	20.4	20.4	20.3	20.6	20.3	20.3	20.4	20.5	20.3	20.4	20.3	20.4	20.4	20.4	20.2	20.4	20.5	20.4	20.3	20.2
20.4	20.5	20.3	20.1	20.3	20.4	20.5	20.5	20.5	20.4	20.4	20.4	20.3	20.3	20.5	20.3	20.3	20.5	20.4	20.4	20.4	20.3	20.2	20.3	20.4	20.1	20.2	20.2	20.5	20.4	20.4	20.4	20.5	20.3	20.4	20.5	20.6	20.4	20.4	20.4	20.2	20.6	20.4	20.5	20.4	20.4	20.4	20.4	20.5	20.2
20.5	20.3	20.4	20.1	20.2	20.4	20.3	20.4	20.4	20.4	20.3	20.4	20.3	20.4	20.4	20.2	20.2	20.3	20.2	20.3	20.4	20.4	20.2	20.2	20.3	20.1	20.4	20.3	20.3	20.4	20.2	20.3	20.3	20.1	20.1	20.3	20.1	20.3	20.5	20.5	20.4	20.2	20.3	20.2	20.4	20.4	20.4	20.4	20.6	20.3
21.1	20.2	20.1	20.2	20.5	20.3	20.3	20.4	20.3	20.2	20.4	20.4	20.2	20.4	20.3	20.3	20.6	20.3	20.3	20.3	20.3	20.4	20.4	20.2	20.3	20.3	20.3	20.3	20.1	20.2	20.3	20.3	20.4	20.5	20.3	20.3	20.4	20.2	20.6	20.4	20.5	20.3	20.5	20.2	20.6	20.3	20.4	20.5	20.4	20.3
20.4	20.2	20.3	20.4	20.2	20.1	20.3	20.4	20.1	20.2	20.1	20.2	20.2	20.4	20.3	19.9	20.3	20.4	20.4	20.3	20.2	20.3	20.3	20.2	20.3	20.3	20.1	20.3	20.1	20.3	20.2	20.1	20.2	20.2	20.2	20.5	20.2	20.4	20.3	20.2	20.2	20.2	20.4	20.3	20.5	20.3	20.5	20.5	20.4	20.4
20.4	20.4	20.2	20.3	20.3	20.1	20.4	20.3	20.3	20.4	20.4	20.1	20.4	20.3	20.5	20.4	20.4	20.3	20.6	20.4	20.3	20.3	20.4	20.2	20.4	20.4	20.4	20.2	20.3	20.4	20.4	20.4	20.3	20.3	20.4	20.6	20.4	20.1	20.3	20.4	20.5	20.4	20.3	20.4	20.3	20.5	20.4	20.3	20.3	20.4
20.4	20.4	20.3	20.5	20.1	20.3	20.3	20.3	20.5	20.3	20.1	20.2	20.2	20.2	20.3	20.2	20.4	20.4	20.3	20.3	20.4	20.3	20.2	20.2	20.3	20.4	20.4	20.1	20.3	20.4	20.4	20.5	20.2	20.4	20.4	20.2	20.3	20.1	20.6	20.3	20.3	20.4	20.2	20.2	20.4	20.1	20.3	20.1	20.4	20.2
20.5	20.4	20.3	20.3	20.5	20.3	20.5	20.3	20.3	20.3	20.3	20.4	20.5	20.2	20.1	20.4	20.3	20.3	20.3	20.4	20.3	20.3	20.5	20.3	20.4	20.2	20.4	20.2	20.4	20.3	20.3	20.4	20.5	20.3	20.4	20.3	20.4	20.4	20.5	20.4	20.4	20.4	20.4	20.3	20.3	20.4	20.3	20.4	20.3	20.3
20.5	20.4	20.3	20.3	20.4	20.2	20.3	20.3	20.4	20.5	20.5	20.3	20.2	20.5	20	20.2	20.3	20.2	20.4	20.5	20.2	20.4	20.2	20.3	20.3	20.2	20.2	20.5	20.2	20.5	20.2	20.3	20.5	20.3	20.5	20.2	20.4	20.2	20.4	20.4	20.3	20.3	20.2	20.3	20.5	20.2	20.2	20.5	20.2	20.3
20.5	20.5	20.5	20.4	20.5	20.4	20.6	20.4	20.3	20.2	20.2	20.2	20.3	20.3	20.5	20.3	20.5	20.2	20.4	20.3	20.3	20.3	20.5	20.3	20.3	20.2	20	20.4	20.4	20.1	20.2	20.4	20.4	20.1	20.4	20.2	20.4	20.2	20.4	20.1	20.3	20.2	20.5	20.4	20.5	20.3	20.5	20.4	20.4	20.3
20.5	20.5	20.4	20.4	20.4	20.3	20.5	20.2	20.4	20.2	20.5	20.3	20.5	20.3	20.2	20.2	20.2	20.3	20.4	20.2	20.3	20.1	20.4	20.4	20.4	20.2	20.4	20.1	20.1	20.1	20.4	20.2	20.5	20.4	20.3	20.4	20.1	20.3	20.3	20.1	20.2	20.4	20.4	20.3	20.2	20.2	20.2	20.2	20.4	20.3
20.6	20.3	20.2	20.3	20.3	20.3	20.1	20.1	20.4	20.4	20.3	20.2	20.5	20.3	20.4	20.4	20.2	20.3	20.3	20.4	20.4	20.3	20.2	20.1	20.4	20.4	20.3	20.3	20.3	20.3	20.1	20.2	20.5	20.3	20.3	20.5	20.4	20.3	20.2	20.3	20.2	20.3	20.4	20.3	20.3	20	20.5	20.3	20.4	20.4
20.5	20.3	20.2	20.2	20.4	20.5	20.3	20.5	20.5	20.3	20.3	20.3	20.3	20.4	20.5	20.4	20.4	20.5	20.3	20	20.2	20.3	20.4	20.3	20.4	20.3	20.2	20.2	20.2	20.3	20.4	20.5	20.3	20.3	20.4	20.4	20.3	20.4	20.3	20.4	20.2	20.3	20.4	20.3	20.4	20.4	20.4	20.4	20.4	20.3
20.5	20.4	20.1	20.3	20.3	20.5	20.5	20.5	20.4	20.2	20.2	20.6	20.4	20.4	20.4	20.3	20.4	20.4	20.2	20.7	20.6	20.3	20.4	20.5	20.5	20.6	20.4	20.4	20.4	20.6	20.4	20.3	20.5	20.4	20.4	20.2	20.3	20.4	20.3	20.3	20.3	20.4	20.4	20.3	20.4	20.3	20.3	20.4	20.5	20.5
20.3	20.3	20.3	20.4	20.3	20.3	20.4	20.1	20.2	20.4	20.3	20.3	20.3	20.3	20.3	20.3	20.1	20.3	20.4	20.4	20.2	20.2	20.3	20.4	20.3	20.2	20.4	20.4	20.3	20.3	20.3	20.1	20.3	20.2	20.2	20.2	20.5	20.3	20.5	20.4	20.3	20.2	20.1	20.3	20.3	20.2	20.3	20.4	20.2	20.4
20.4	20.3	20.6	20.5	20.2	20.2	20.1	20.2	20.2	20.4	20.3	20.2	20.1	20.3	20.4	20.3	20.2	20.3	20.2	20.3	20.3	20.3	20.4	20.4	20.2	20.2	20.3	20.3	20.2	20.2	20.3	20.3	20.5	20.3	20.4	20.3	20.4	20.1	20.5	20.2	20.4	20.4	20.1	20.4	20.5	20.4	20.4	20.3	20.3	20.3
20.6	20.5	20.2	20.3	20.3	20.5	20.2	20.3	20.4	20.3	20.4	20.4	20.2	20.3	20.4	20.4	20.2	20.1	20.3	20.3	20.4	20.4	20.4	20.3	20.4	20.2	20.3	20.2	20.4	20.2	20.4	20.5	20.2	20.4	20.1	20.3	20.5	20.4	19.9	20.3	20.3	20.3	20.3	20.3	20.4	20.4	20.4	20.4	20.3	20.4
20.7	20.8	20.3	20.4	20.4	20.4	20.3	20.4	20.2	20.4	20.5	20.3	20.4	20.3	20.3	20.4	20.6	20.1	20.3	20.5	20.2	20.4	20.3	20.5	20.2	20.3	20.3	20.4	20.6	20.5	20.5	20.3	20.5	20.3	20.3	20.4	20.4	20.1	20.4	20.5	20.1	20.5	20.4	20.3	20.4	20.5	20.4	20.3	20.4	20.4
20.6	20.4	20.4	20.3	20.3	20.3	20.3	20.3	20.5	20.4	20.3	20.3	20.2	20.3	20.3	20.2	20.2	20.2	20.4	20	20.5	20.3	20.2	20.3	20.3	20.2	20.2	20.4	20.4	20.2	20.2	20.4	20.4	20.4	20.1	20.5	20.4	20.1	20.4	20.2	20.5	20.5	20	20.2	20.9	20.2	20.2	20.2	20.5	20.2
20.4	20.2	20.4	20.1	20.5	20.1	20.2	20.2	20.2	20.2	20.3	20.3	20.4	20.4	20.3	20.4	20.4	20.1	20.3	20.4	20.3	20.2	20.2	20.4	20.2	20.1	20.2	20.4	20.4	20	20.2	20.2	20.1	20.4	20.5	20.3	20.4	20.4	20.1	20.3	20.3	20.3	20.3	20.3	20.3	20.2	20.4	20.3	20.3	20.3
20.4	20.3	20.2	20.5	20.4	20.2	20.3	20.2	20.5	20.4	20.5	20.2	20.3	20.5	20.1	20.1	20.3	20.3	20.4	20.1	20.4	20.3	20.3	20.1	20.4	20.3	21	20	20.4	20.4	20.2	20.5	20.2	20.3	20.1	20.4	20.3	20.3	20.4	20.5	20.3	20.5	20.5	20.5	20.5	20.4	20.4	20.4	20.2	20.3
20.5	20.3	20.4	20.6	20.5	20.3	20.5	20.3	20.6	20.3	20.4	20.3	20.3	20.1	20.3	20.4	20.4	20.3	20.4	20.5	20.4	20.3	20.4	20.4	20.3	20.4	20.2	20.4	20.2	20.2	20.4	20.3	20.4	20.4	20.3	20.4	20.4	20.2	20.4	20.5	20.5	20.3	20.4	20.4	20.4	20.3	20.4	20.3	20.2	20.2
20.4	20.3	20.4	20.4	20.2	20.2	20.3	20.3	20.3	20.3	20.4	20.3	20.2	20.3	20.4	20.2	20.4	20.4	20.2	20.5	20.3	20.3	20.3	20.4	20.3	20	20.4	20.2	20.4	20.1	20.3	20.3	20.4	20.2	20.5	20.4	20.3	20.3	20.2	20.4	20.2	20.3	20.2	20.3	20.2	20.3	20.2	20.5	20.2	20.2
20.3	20.2	20.4	20	20.4	20.2	20.4	20.3	20.4	20.3	20.4	20.4	20.3	20.1	20.2	20.4	20.2	20.3	20.3	20.3	20.2	20.4	20.2	20.1	20.3	20.4	20.3	20.2	20.4	20.1	20.3	20.3	20.2	20.2	20.3	20.4	20.2	20.2	20.2	20.2	20.3	20.2	20.1	20.4	20.2	20.1	20.3	20.3	20.2	20.5
20.4	20.2	20.3	20.3	20.3	20.3	20.4	20.3	20.2	20.1	20.3	20.3	20.4	20.3	20.2	20.3	20.3	20.3	20.1	20.4	20.3	20.2	20.4	20.4	20.2	20.2	20.2	20.4	20.2	20.1	20.2	20.3	20.1	20.2	20.2	20.4	20.4	20.3	20.3	20.1	20.3	20.4	20.2	20.1	20.3	20.3	20.5	20.4	20.2	20.2
20.6	20.4	20.4	20.4	20.2	20.3	20.3	20.4	20.2	20.4	20.5	20.5	20.3	20.3	20.5	20.2	20.3	20.4	20.4	20.5	20.5	20.4	20.3	20.5	20.3	20.4	20.3	20.5	20.5	20	20.2	20.2	20.3	20.3	20.4	20.4	20.3	20.3	20.2	20.2	20.5	20.3	20.5	20.3	20.6	20.5	20.4	20.5	20.3	20.5
20.4	20.3	20.4	20.2	20.4	20.2	20.3	20.2	20.5	20.3	20.3	20.2	20.3	20.2	20.2	20.3	20.3	20.2	20.4	20.2	20.2	20.4	20.5	20.4	20.2	20.1	20.3	20.4	20.1	20.5	20.3	20.3	20.4	20.4	20.3	20.3	20.2	20.3	20.1	20.3	20.2	20.4	20.2	20.3	20.2	20.2	20.3	20.2	20.3	20.2
20.5	20.3	20.1	20.3	20.3	20.3	20.3	20.2	20.3	20.3	20.4	20.1	20.2	20.5	20.2	20.3	20.3	20.2	20.1	20.1	20.2	20.1	20.3	20.3	20.2	20.3	20	20.2	20.5	20.3	20.3	20.1	20.1	20.2	20.3	20.4	20.3	20.2	20.5	20.3	20.2	20.6	20.2	20.2	20.3	20.2	20.4	20.3	20.4	20
20.5	20.2	20.4	20.3	20.4	20.5	20.1	20.4	20.4	20.4	20.5	20.1	20.3	20.3	20.4	20.1	20.2	20.3	20.3	20.3	20.4	20.1	20.3	20.5	20.2	20.2	20.1	20.3	20.2	20.3	20.4	20.2	20.3	20.3	20.4	20.2	20.4	20.2	20.5	20.5	20.3	20.3	20.2	20.4	20.4	20.4	20.3	20.2	20.4	20.3
20.3	20.2	20.6	20.3	20.5	20.4	20.5	20.4	20.4	20.3	20.2	20.4	20.3	20.4	20.4	20.2	20.3	20.3	20.5	20.5	20.3	20.2	20.4	20.3	20.2	20.3	20.4	20.2	20.2	20.1	20.5	20.3	20.3	20.2	20.5	20.2	20.5	20.1	20.4	20.2	20.5	20.4	20.4	20.3	20.3	20.3	20.3	20.6	20.6	20.4
20.3	20.3	20.3	20.3	20.2	20.4	20.2	20.2	20.3	20.3	20.2	20.4	20.4	20.4	20.4	20.4	20.1	20.4	20.1	20.4	20.4	20.2	20.4	20.5	20.2	20.4	20.2	20.3	20.2	20.4	20.1	20.2	20.4	20.2	20.2	20.3	20.2	20.4	20.3	20.3	20.1	20.3	20.3	20.3	20.3	20.4	20.4	20.4	20.1	20.3
20.7	20.5	20.3	20.3	20.5	20.4	20.4	20.3	20.4	20.2	20.4	20.3	20.4	20.4	20.4	20.3	20.5	20.2	20.3	20.2	20.3	20.3	20.3	20.3	20.4	20.3	20.5	20.3	20.4	20.2	20.3	20.2	20.3	20.3	20.4	20.1	20.3	20.4	20.2	20.1	20.4	20.1	20.4	20.2	20.3	20.2	20.2	20.4	20	20.3
20.4	20.3	20.3	20.2	20.3	20.3	20.5	20.3	20.4	20.4	20.4	20.1	20.2	20.4	20.3	20.3	20.3	20.3	20.4	20.3	20.3	20.3	20.3	20.4	20.2	20.2	20.3	20.2	20.3	20.3	20.5	20.4	20.4	20.1	20.4	20.2	20.1	20.4	20.3	20.3	20.4	20.2	20.1	20.3	20.5	20.4	20.1	20.4	20.3	20.2
20.5	20.2	20.4	20.3	20.4	20.7	20.4	20.4	20.3	20.5	20.4	20.3	20.4	20.5	20.4	20.4	20.5	20.3	20.4	20.5	20.5	20.2	20.4	20.4	20.5	20.4	20.4	20.2	20.4	20.1	20.4	20.4	20.3	20.2	20.3	20.3	20.2	20.3	20.5	20.3	20.3	20.3	20.4	20.4	20.5	20.4	20.3	20.4	20.4	20.4
20.5	20.4	20.5	20.2	21	20.2	20.2	20.5	20.3	20.3	20.4	20.3	20.4	20.4	20.3	20.3	20.1	20.2	20.4	20.3	20.3	20.2	20.3	20.4	20.2	20.2	20.2	20.2	20.6	20.3	20.3	20.3	20.2	20.2	20.4	20.5	20.4	20.3	20.3	20.4	20.1	20.4	20.3	20.4	20.2	20.1	20.4	20.2	20.4	20.1
20.4	20.3	20.1	20.3	20.4	20.4	20.5	20	20.2	20.4	20.5	20.4	20.4	20.4	20.4	20.1	20.4	20.3	20.4	20.3	20.3	20.2	20.2	20.2	20.4	20.2	20.4	20.4	20.4	20.1	20.2	20.3	20.2	20.3	20.2	20.2	20.3	20.3	20.4	20.2	20.3	20.3	20.4	20.4	20.4	20.4	20.1	20.2	20.4	20.3
20.6	20.3	20.4	20.2	20.5	20.4	20.3	20.4	20.6	20.4	20.3	20.6	20.3	20.2	20.5	20.3	20.5	20.2	20.3	20.2	20.1	20.4	20.2	20.3	20.2	20.2	20.2	20.1	20.3	20.4	20.3	20.3	20.3	20.2	20.1	20.3	20.2	20.3	20.3	20.1	20.4	20.3	20.3	20.1	20.2	20.3	20.5	20.3	20.3	20.4
20.5	20.4	20.4	20.4	20.4	20.5	20.4	20.3	20.4	20.4	20.4	20.2	20.4	20.4	20.5	20.5	20.3	20.5	20.4	20.5	20.1	20.4	20.2	20.2	20.4	20.5	20.5	20.4	20.4	20.2	20.2	20.5	20.1	20.4	20.4	20.4	20.4	20.4	20.4	20.4	20.3	20.5	20.3	20.3	20.3	20.2	20.3	20.4	20.2	20.4
20.3	20.4	20.5	20.1	20.5	20.5	20.3	20.3	20.2	20.2	20.4	20.4	20.1	20.2	20.5	20.4	20.2	20.3	20.3	20.5	20.4	20.5	20.3	20.4	20.3	20.3	20.4	20.3	20.4	20.6	20.4	20.3	20.4	20.4	20.4	20.3	20.3	20.3	20.3	20.1	20.3	20.6	20.1	20.2	20.4	20.2	20.3	20.4	20.2	20.4
20.4	20.4	20.2	20.3	20.3	20.4	20.3	20.4	20.4	20.5	20.5	20.2	20.2	20.3	20.4	20.4	20.5	20.3	20.1	20.3	20.4	20.1	20.4	20.1	20.4	20.1	20.4	20.4	20.4	20.3	20.4	20.3	20.4	20.2	20.2	20.5	20.2	20.1	20.3	20.4	20.3	20.2	20.3	20.2	20.5	20.2	20.3	20.1	20.5	20.4
20.4	20.4	20.2	20.4	20.2	20.3	20.4	20.2	20.5	20.5	20.3	20.4	20.3	20.3	20.3	20.2	20.4	20.4	20.4	20.5	20.4	20.3	20.3	20.2	20.3	20.3	20.1	20.3	20.3	20.3	20.1	20.3	20.2	20.3	20.1	20.2	20.2	20.3	20.4	20.4	20.4	20.4	20.2	20.4	20.2	20.7	20.3	20.4	20.2	20.4
20.5	20.5	20.4	20.5	20.5	20.4	20.4	20.2	20.4	20.4	20.3	20.5	20.5	20.5	20.5	20.2	20.3	20.4	20.3	20.3	20.5	20.4	20.4	20.4	20.4	20.4	20.4	20.4	20.2	20.2	20.4	20.5	20.4	20.3	20.2	20.3	20.4	20.3	20.4	20.4	20.2	20.4	20.2	20.4	20.3	20.3	20.3	20.2	20.3	20.4
20.5	20.4	20.4	20.4	20.5	20.4	20.4	20.2	20.3	20.5	20.4	20.2	20.2	20.9	20.3	20.3	20.5	20.3	20.4	20.1	20.4	20.3	20.3	20.4	20.3	20.3	20.3	20.3	20.5	20.3	20.2	20.8	20.1	20.4	20.3	20.3	20.4	20.3	20.1	20.3	20.3	20.5	20.3	20.4	20.4	20.3	20.3	20.3	20.1	20.1
20.3	20.4	20.4	20.3	20.3	20.2	20.2	20.4	20.5	20.2	20.6	20.5	20.2	20.1	20.1	20.3	20.4	20.3	20.3	20.3	20.3	20.4	20.5	20.4	20.4	20.1	20.3	20.4	20.3	20.3	20.2	20.2	20.4	20.1	20.3	20.3	20.2	20.3	20.2	20.4	20.3	20.5	20.4	20.4	20.5	20.3	20.3	20.5	20.5	20.4
20.6	20.2	20.5	20.1	20.3	20.1	20.2	20.2	20.1	20.2	20.3	20.2	20.4	20.3	20.3	20.5	20.3	20.4	20.3	20.3	20.3	20.1	20.2	20.1	20.3	20.1	20.3	20.3	20.1	20.5	20.1	20.4	20.1	20.3	20.1	20.3	20.2	20.1	20.2	20.3	20.3	20.2	20.1	20.1	20.2	20.4	20.4	20.4	20.3	20.4
20.6	20.4	20.5	20.5	20.6	20.5	20.4	20.1	20.8	20.5	20.4	20.4	20.3	20.5	20.5	20.3	20.6	20.5	20.6	20.3	20.4	20.4	20.6	20.1	20.5	20.6	20.5	20.4	20.5	20.4	21	20.3	20.4	20.3	20.3	20.4	20.3	20.2	20.3	20.3	20.4	20.2	20.3	20.3	20.4	20.1	20.4	20.3	20.4	20.4
20.3	20.4	20.2	20.5	20.3	20.2	20.4	20.3	20.2	20.1	20.3	20.4	20.3	20.4	20.3	20.4	20.5	20.4	20.3	20.4	20.4	20.1	20.2	20.4	20.5	20.4	20.2	20.3	20.4	20.1	20.4	20.3	20.1	20.3	20	20.3	20.4	20.2	20.2	20.1	20.3	20.3	20.3	20.5	20.2	20.4	20.2	20.4	20.2	20.4
20.4	20.4	20.4	20.3	20.2	20.5	20.4	20.3	20.3	20.2	20.3	20.3	20.4	20.2	20.4	20.3	20.4	20.2	20.4	20.2	20.4	20.4	20.3	20.3	20.3	20.4	20.2	20	20.3	20.3	20.5	20.3	20.3	20.2	20.3	20.2	20.3	20.2	20.4	20.2	20.3	20.5	20.3	20.2	20.3	20.3	20.4	20.5	20.3	20.4
20.4	20.4	20.4	20.2	20.4	20.3	20.3	20.3	20.2	20.2	20.1	20.3	20.3	20.1	20.3	20.4	20.3	20.4	20.4	20.3	20.4	20.3	20.2	20.4	20.5	20.4	20.9	20.3	20.8	20.3	20.3	20.2	20.2	20.3	20.2	20.1	20.3	20.3	20.3	20.1	20.3	20.2	20.4	20.4	20.3	20.1	20.4	20.2	20.4	20.6
20.6	20.4	20.3	20.5	20.2	20.3	20.4	20.5	20.4	20.4	20.3	20.3	20.3	20.4	20.2	20.2	20.2	20.2	21	20.3	20.4	20.5	20.2	20.2	20.3	20.4	20.4	20.4	20.4	20.1	20.3	20.2	20.4	20.3	20.3	20.4	20.4	20.2	20.3	20.4	20.3	20.4	20.3	20.3	20.4	20.3	20.5	20.3	20.4	20.2
20.5	20.3	20.4	20.3	20.2	20.3	20.3	20.4	20.2	20.4	20.3	20.1	20.2	20.3	20.4	20.4	20.4	20.6	20.6	20.3	20.3	20.3	20.4	20.4	20.3	20.5	20.6	20.1	20.3	20.4	20.2	20.3	20.3	20.3	20.4	20.4	20.4	20.1	20.3	20.3	20.6	20.3	20.1	20.3	20.3	20.4	20.3	20.3	20.3	20.3
20.5	20.4	20.3	20.5	20.4	20.3	20.3	20.2	20.2	20.2	20.3	20.4	20.4	20.4	20.3	20.3	20.3	20.3	20.6	20.4	20.4	20.3	20.3	20.1	20.4	20.2	20.5	20.5	20.3	20.2	20.4	20.2	20.3	20.1	20.2	20.1	20.2	20.2	20.2	20.1	20.3	20.1	20.2	20.4	20.4	20.1	20.2	20.6	20.2	20.3
20.7	20.3	20.3	20.1	20.4	20.2	20.2	20.4	20.3	20.2	20.2	20.5	20.4	20.3	20.3	20.6	20.5	20.4	20.3	20.2	20.3	20.3	20.4	20.2	20.3	20.2	20.2	20.3	20.2	20.3	20.3	20.2	20.3	20.3	20.1	20	20.4	20.2	20.4	20.2	20	20.3	20.4	20.4	20.4	20.4	20.4	20.5	20.4	20.4
20.4	20.3	20.4	20.5	20.3	20.2	20.3	20.2	20.3	20.3	20.4	20.2	20.9	20.2	20.5	20.5	20.4	20.2	20.4	20.3	20.2	20.4	20.3	20.3	20.4	20.4	20.4	20.2	20.1	20.3	20.2	20.4	20.4	20.3	20.3	20.3	20.3	20.2	20.3	20.3	20.5	20.4	20.3	20.3	20.5	20.2	20.4	20.3	20.3	20.4
20.5	20.3	20.4	20.6	20.2	20.4	20.4	20.4	20.1	20.4	20.3	20.3	20.4	20.4	20.5	20.4	20.3	20.3	20.2	20.4	20.4	20.3	20.3	20.4	20.3	20.2	20.4	20.3	20.3	20.4	20.2	20.3	20.5	20.4	20.6	20.2	20.4	20.4	20.2	20.2	20.2	20.4	20.2	20.3	20.2	20.3	20.3	20.2	20.4	20.3
20.4	20.5	20.4	20.2	20.2	20.3	20.3	20.4	20.5	20.6	20.3	20.3	20.3	20.4	20.5	20.4	20.4	20.3	20.3	20.1	20.3	20.2	20	20.3	20.5	20.4	20.3	20.3	20.5	20.6	20.4	20.5	20.5	20.2	20.4	20.4	20.5	20.3	20.1	20.3	20.5	20.6	20.2	20.3	20.2	20.5	20.3	20.3	20.3	20.2
20.4	20.2	20.4	20.3	20.3	20.2	20.2	20.1	20.3	20.3	20.5	20.1	20.2	20.4	20.2	20.2	20.3	20.5	20.1	20.4	20.4	20.1	20.2	20.5	20.5	20.3	20.4	20.4	20.3	20.2	20.3	20.3	20.4	20.2	20.3	20.4	20.1	20.1	20.4	20.4	20.2	20.2	20.1	20.2	20.3	20.3	20.4	20.4	20.3	20.4
20.8	20.3	20.3	20.3	20.6	20.3	20.3	20.3	20.5	20.6	20.4	20.3	20.2	20.3	20.3	20.3	20.5	20.3	20.4	20.4	20.5	20.4	20.3	20.4	20.4	20.1	20.4	20.4	20.5	20.2	20.4	20.5	20.4	20.5	20.5	20.2	20.1	20.2	20.4	20.3	20.3	20.3	20.4	20.5	20.4	20.3	20.3	20.4	20.5	20.5
20.5	20.2	20.4	20.3	20.2	20.1	20.2	20.3	20.2	19.9	20.3	20.3	20.4	20.4	20.4	20.3	20.3	20.3	20.3	20.3	20.4	20.3	20.1	20.2	20.3	20.4	20.2	20.3	20.5	20.4	20.2	20.3	20.3	20.3	20.4	20.3	20.2	20	20.2	20.2	20.3	20.2	20.3	20.2	20.3	20.3	20.3	20.4	20.3	20.4
20.4	20.1	20.3	20.3	20.2	20.2	20.1	20.3	20.1	20.2	20.4	20.1	20.1	20.3	20.4	20.2	20.5	20.3	20.5	20.3	20.4	20.5	20.3	20.1	20.2	20.5	20.5	20.6	20.3	20.2	20.3	20.2	20.5	20.4	20	20.4	20.3	20.3	20.5	20.4	20.3	20.2	20.4	20.2	20.4	20.4	20.4	20.5	20.6	20.3
20.5	20.4	20.6	20.3	20.3	20.1	20.3	20.2	20.3	20.3	20.2	20.1	20.1	20.4	20.2	20.3	20.4	20.5	20.3	20.3	20.4	20.3	20.2	20.3	20.4	20.5	20.2	20.2	20.4	20.4	20.2	20.1	20.2	20.6	20.2	20.3	20.3	20.4	20.5	20.4	20.2	20.4	20.3	20.5	20.4	20.4	20.5	20.1	20.3	20.3
20.5	20.5	20.3	20.4	20.3	20.3	20.1	20.3	20.1	20.4	20.4	20.2	20.3	20.5	20.4	20.2	20.5	20.5	20.4	20.3	20.5	20.4	20.6	20.3	20.1	20.3	20.2	20.2	20.4	20.4	20.5	20.3	20.5	20.1	20.3	20.5	20.4	20.2	20.3	20.4	20.2	20.4	20.4	20.5	20.4	20.4	20.3	20.6	20.4	20.5
20.4	20.4	20.4	20.2	20.2	20.2	20.1	20.2	20.1	20.5	20.3	20.4	20.3	20.5	20.1	20.4	20.3	20.2	20.5	20.3	20.2	20.5	20.4	20.2	20.4	20.2	20.1	20.3	20.3	20.3	20.3	20.2	20.4	20.2	20.2	20.3	20.3	20	21	20.3	20.4	20.3	20.3	20.3	20.4	20.4	20.4	20.4	20.2	20.3
20.5	20.4	20.1	20.2	20.2	20.2	20.1	20.3	20.2	20.4	20.2	20.4	20.2	20.4	20.4	20.3	20.2	20.4	20.4	20.2	20.4	20.1	20.3	20.5	20.5	20.4	20.3	20.2	20.6	20.3	20.3	20.4	20.3	20.3	20.2	20.4	20.7	20.3	20.1	20.3	20.3	20.4	20.4	20.5	20.3	20.4	20.3	20.2	20.4	20.5
20.4	20.1	20.4	20.5	20.2	20.2	20.3	20.3	20.3	20.4	20.4	20.3	20.4	20.1	20.4	20.3	20.4	20.1	20.5	20.1	20.4	20.5	20.2	20.2	20.2	20.3	20.5	20.3	20.6	20.3	20.4	20.4	20.7	20.5	20.2	20.4	20.4	20.5	20.4	20.3	20.4	20.3	20.2	20.3	20.2	20.5	20.4	20.4	20.5	20.3
20.5	20.1	20.2	20.2	20.4	20.3	20.5	20.2	20.5	20.3	20.4	20.4	20.4	20.4	20.4	20.4	20.6	20.5	20.3	20.5	20.6	20.3	20.4	20.5	20.2	20.4	20.4	20.4	20.4	20.3	20.4	20.6	20.5	20.3	20.4	20.3	20.3	20.2	20.4	20.4	20.3	20.4	20.3	20.4	20.4	20.2	20.5	20.5	20.4	20.4
20.4	20.4	20.1	20.1	20.3	20.1	20.3	20.3	20.2	20.5	20.6	20.3	20.2	20.3	20.5	20.3	20.5	20.2	20.3	20.2	20.4	20.5	20.4	20.2	20.4	20.3	20.4	20.4	20.4	20.2	20.3	20.3	20.1	20.1	20.4	20.4	20.4	20.2	20.3	20.3	20.3	20.4	20.2	20.2	20.4	20.5	20.1	20.3	20.3	20.4
20.3	20.3	20.3	20.3	20.2	20.1	20.4	20.3	20.3	20.2	20.3	20.3	20.3	20.4	20.2	20.3	20.5	20.2	20.4	20.5	20.4	20.5	20.3	20.3	20.1	20.6	20.3	20.3	20.4	20.4	20.4	20.4	20.4	20.4	20.2	20.4	20.2	20.2	20.5	20.3	20.5	20.2	20.3	20.6	20.2	20.4	20.2	20.3	20.3	20.5
20.2	20.4	20.6	20.5	20.2	20.3	20.1	20.3	20.3	20.3	20.3	20.2	20.4	20.4	20.2	20.3	20.4	20.3	20.2	20.3	20.5	20.4	20.3	20.4	20.4	20.2	20.1	20.5	20.3	20.4	20.5	20.4	20.3	20.1	20.5	20.5	20.2	20.3	20.3	20.4	20.3	20.4	20.3	20.4	20.1	20.4	20.4	20.3	20.6	20.1
20.7	20.3	20.6	20.3	20.3	20.4	20.5	20.5	20.3	20.4	20.4	20.2	20.5	20.6	20.2	20.4	20.6	20.1	20.6	20.4	20.3	20.4	20.6	20.4	20.4	20.3	20.4	20.3	20.6	20.6	20.3	20.6	20.3	20.3	20.1	20.5	20.4	20.4	20.5	20.7	20.3	20.5	20.1	20.3	20.5	20.4	20.4	20.3	20.5	20.4
20.4	20	20.1	20.4	20.3	20.4	20.3	20.3	20.3	20.4	20.4	20.2	20.4	20.1	20.2	20.4	20.3	20.2	20.2	20.4	20.4	20.3	20.4	20.3	20.4	20.5	20.3	20.5	20.4	20.3	20.3	20.4	20.3	20.4	20.4	20.2	20.2	20.3	20.4	20.3	20.4	20.4	20.5	20.4	20.4	20.4	20.3	20.7	20.4	20.3
20.5	20.3	20.4	20.4	20.2	20.3	20.3	20.2	20.1	20.3	20	20.2	20.3	20.3	20.2	20.4	20.4	20.2	20.3	20.4	20.2	20.4	20.4	20.4	20.3	20.4	20.4	20.3	20.2	20.4	20.3	20.6	20.4	20.4	20.4	20.4	20.3	20.2	20.2	20.5	20.2	20.2	20.4	20.3	20.3	20.2	20.3	20.3	20.3	20.4
20.4	20.2	20.4	20.2	20.2	20.4	20.4	20.5	20.1	20.2	20.1	20	20.3	20.2	20.5	20.3	20.5	20.5	20.2	20.2	20.2	20.2	20.4	20.4	20.4	20.4	20.4	20.5	20.6	20.3	20.3	20.2	20.5	20.2	20.2	20.4	20.4	20.5	20.4	20.3	20.4	20.3	20.4	20.4	20.4	20.4	20.3	20.5	20.5	20.5
20.5	20.4	20.2	20.4	20.1	20.4	20.1	20.4	20.4	20.3	21	20.3	20.3	20.4	20.5	20.2	20.4	20.4	20.4	20.3	20.5	20.4	20.4	20.4	20.4	20.4	20.2	20.5	20.6	20.5	20.5	20.4	20.4	20.5	20.5	20.5	20.3	20.6	20.4	20.4	20.6	20.4	20.6	20.4	20.4	20.5	20.5	20.4	20.5	20.5
20.4	20.4	20.3	20.2	20.2	20.1	20.4	20.5	20.4	20.2	20.4	20.4	20.1	20.1	20.4	20.3	20.4	20.3	20.4	20.2	20.4	20.3	20.4	20.2	20.2	20.6	20.5	20.2	20.4	20.5	20.4	20.4	20.5	20.5	20.3	20.3	20.6	20.1	20.4	20.5	20.4	20.4	20.5	20.4	20.4	20.4	20.3	20.4	20.5	20.5
20.5	20.3	20.3	20.3	20.2	20.2	20.2	20.2	20.5	20.2	20.2	20.3	20.5	20.1	20.3	20.3	20.5	20.4	20.2	20.2	20.2	20.3	20.2	20.2	20.3	20.3	20.4	20.4	20.3	20.2	20.4	20.4	20.3	20.4	20.5	20.3	20.5	20.3	20.5	20.3	20.4	20.1	20.3	20.3	20.5	20.3	20.4	20.4	20.2	20.5
20.1	20.4	20.4	20.3	20.5	20.1	20	20.4	20.3	20.3	20.1	20	20.5	20.2	20.1	20.2	20.3	20.4	20.1	20.1	20.3	20.3	20.3	20.5	20.3	20.2	20.4	20.3	20.2	20.3	20.4	20.4	20.5	20.3	20.5	20.4	20.5	20.4	20.3	20.5	20.4	20.3	20.4	20.4	20.5	20.4	20.4	20.3	20.2	20.4
20.3	20.2	20.3	20.2	20.4	20.2	20.4	20.1	20.3	20.1	20.1	20.3	20.2	20.3	20.4	20.4	20.4	20.4	20.4	20.1	20.5	20.4	20.5	20.3	20.3	20.3	20.5	20.4	20.4	20.3	20.6	20.4	20.3	20.4	20.5	20.5	20.6	20.4	20.3	20.2	20.6	20.4	20.5	20.4	20.5	20.6	20.4	20.4	20.5	20.2
20.4	20.3	20.3	20.2	20.3	20.2	20.3	20.4	20.2	20.1	20.4	20.2	20.2	20.5	20.1	20	20.6	20.1	20.5	20.2	20.2	20.4	20.5	20	20.3	20.4	20.3	20.3	20.4	20.3	20.3	20.4	20.1	20.6	20.4	20.5	20.3	20.2	20.4	20.3	20.4	20.4	20.5	20.6	20.5	20.3	20.4	20.2	20.4	20.4
20.4	20.2	20.2	20.1	20.2	20.2	20.2	20.2	20.1	20.4	20.3	20.2	20.2	20.3	20.4	20.4	20.3	20.2	20.4	20.5	20.3	20.6	20.3	20.2	20.3	20.3	20.3	20.3	20.2	20.4	20.5	20.3	20.5	20.1	20.4	20.5	20.4	20.4	20.3	20.2	20.4	20.4	20.4	20.4	20.4	20.4	20.4	20.5	20.4	20.3
20.4	20.3	20.3	20.4	20.3	20.2	20.3	20	20.3	20.4	20.4	20.2	20.1	20.3	20.4	20.5	20.4	20.4	20.4	20.4	20.1	20.2	20.3	20.5	20.4	20.5	20.4	20.3	20.4	20.4	20.2	20.5	20.5	20.4	20.5	20.1	20.4	20.5	20.3	20.3	20.5	20.4	20.3	20.4	20.4	20.4	20.4	20.4	20.5	20.4
20.4	20.2	20.2	20.2	20.3	20.3	20.3	20.5	20.1	20.3	20.2	20.4	20.2	20.3	20.4	20.2	20.4	20.4	20.4	20.4	20.3	20.2	20.4	20.7	20.2	20.4	20.1	20.5	20.3	20.3	20.5	20.4	20.5	20.3	20.4	20.5	20.4	20.6	20.4	20.4	20.4	20.7	20.5	20.4	20.4	20.5	20.4	20.4	20.4	20.3
20.3	20.3	20.2	20.3	20.3	20.2	20.2	20.1	20.3	20.2	20.4	20.2	20.1	20.3	20.3	20.3	20.3	20.4	20.3	20.2	20.2	20.4	20.3	20.4	20.4	20.2	20.2	20.4	20.1	20.3	20.3	20.3	20.4	20.4	20.5	20.3	20.3	20.3	20.3	20.4	20.4	20.2	20.3	20.3	20.4	20.5	20.3	20.1	20.5	20.4
20.3	20.2	20.3	20.5	20.3	20.3	20.2	20.3	20.2	20.1	20.4	20.1	20.2	19.9	20.2	20.1	20.3	20.3	20.4	20.3	20.2	20.3	20.2	20.3	20.1	20.4	20.4	20.4	20.5	20.4	20.4	20.4	20.3	20.4	20.4	20.4	20.3	20.3	20.5	20.6	20.3	20.3	20.4	20.5	20.4	20.4	20.5	20.3	20.5	20.4
20.5	20.2	20.2	20.1	20.4	20.2	20.2	20.2	20.2	20.3	20.2	20.2	20.2	20.2	20.2	20.1	20.1	20.3	20.2	20.3	20.4	20.3	20.5	20.4	20.3	20.3	20.3	20.4	20.4	20.3	20.5	20.3	20.4	20.4	20.5	20.4	20.4	20.3	20.5	20.4	20.5	20.4	20.6	20.3	20.4	20.2	20.3	20.5	20.5	20.6
20.3	20.3	20.3	20.3	20.1	20.4	20.2	20.3	20.5	20.2	20.1	20.3	20.4	20.4	20.2	20.4	20.6	20.4	20.3	20	20.4	20.2	20.3	20.3	20.2	20.4	20.4	20.5	20.5	20.5	20.3	20.5	20.4	20.4	20.4	20.5	20.3	20.6	20.4	20.5	20.5	20.4	20.4	20.5	20.5	20.4	20.5	20.4	20.6	20.5
20.4	20.1	20.3	20.3	20.4	20.3	20	20.2	20.5	20.3	20.2	20.3	20.2	20.2	20.1	20.2	20.3	20.2	20.1	20.4	20.4	20.3	20.2	20.4	20.4	20.3	20.3	20.1	20.4	20.4	20.3	20.5	20.4	20.2	20.6	20.3	20.2	20.6	20.4	20.5	20.4	20.3	20.6	20.3	20.5	20.4	20.3	20.5	20.4	20.4
20.3	20.2	20.3	20	20.3	20.1	20.2	20.2	20.2	20.2	20.5	20	20.2	20.4	20.4	20.3	20.3	20.3	20.2	20.2	20.4	20.3	20.4	20.3	20.4	20.5	20.3	20.4	20.4	20.2	20.4	20.4	20.4	20.2	20.1	20.5	20.5	20.5	20.3	20.5	20.2	20.3	20.4	20.4	20.3	20.4	20.4	20.6	20.5	20.4
20.5	20.6	20.4	20.3	20.3	20.4	20.4	20.5	20.2	20.5	20.4	20.2	20.4	20.5	20.2	20.3	20.6	20.4	20.5	20.2	20.4	20.4	20.4	20.3	20.4	20.4	20.5	20.4	20.5	20.5	20.6	20.6	20.6	20.5	20.5	21	20.5	20.5	20.4	20.5	20.7	20.5	20.5	20.7	20.6	20.3	20.6	20.5	20.5	20.5
[truncated: 270 more columns]
