# Supplementary material for: Conformal in-ear bioelectronics for visual and auditory brain-computer interfaces
Source: Nat Commun. 2023 Jul 14;14:4213. doi: 10.1038/s41467-023-39814-6 (PMC10349124; doi:10.1038/s41467-023-39814-6)
Supplement: Supplementary file 11 — Source Data [file 41467_2023_39814_MOESM11_ESM.zip › Source Data/Figure S6/S3/S3-4.csv]

20	19.9	20	19.8	19.9	19.8	19.8	19.7	19.6	19.9	19.7	19.9	20.1	19.8	19.9	19.7	20	19.9	19.8	20.1	19.7	19.9	19.9	20	19.7	19.7	19.9	19.9	19.9	20	19.8	20	20	19.9	19.8	19.9	19.9	20	20	19.9	20	20	20	20.1	19.9	19.9	19.9	19.9	19.8	20
19.9	19.7	19.9	19.7	19.7	19.9	19.9	19.8	19.9	19.9	20	20	19.8	19.7	19.9	20	19.8	19.8	19.9	19.9	19.8	19.9	19.9	20	19.9	19.7	19.9	20	19.9	20	19.8	19.9	19.8	19.8	19.9	19.8	19.9	20	19.9	19.9	19.7	20	20	19.8	19.8	19.9	19.9	20	20	20.1
20	19.8	19.9	20.1	19.6	19.8	19.9	19.8	19.9	19.8	19.8	19.9	19.6	19.8	20	19.9	19.7	19.8	19.9	19.8	19.9	19.9	19.9	19.9	19.8	20	19.7	19.8	19.9	19.8	19.9	19.8	20.2	19.9	20	19.8	19.8	19.9	19.8	19.9	19.9	20	19.8	19.9	19.8	19.8	20.2	19.9	20	19.8
20.1	19.8	20.1	19.8	19.6	19.9	20	19.9	19.9	20.1	19.8	19.8	19.7	19.8	19.9	19.8	20	20	20	20	19.7	19.9	20	20.1	20	19.9	20	19.8	20	19.9	19.9	20	20.1	20.1	20	20.1	19.9	19.9	19.8	20	20	20	19.9	20	19.7	20	20	20.3	20	19.9
20	19.8	20	19.9	19.7	20	19.9	20	20	20	19.9	20.1	20	19.7	19.9	20	20	19.9	20	20.1	19.9	20	19.9	20	19.9	19.8	19.9	19.9	20	19.9	20	20	19.8	20	19.8	19.9	20.3	20.1	20	20	20	20.1	20	19.8	19.8	20.2	19.8	20.1	20	19.7
20	19.9	19.7	19.8	19.8	20.1	20	19.9	19.9	19.9	19.8	19.9	20	19.9	19.9	20	19.9	19.9	20.1	19.9	19.9	19.8	19.9	19.9	19.9	19.9	19.7	19.9	19.7	19.9	20	19.6	20	19.9	20	20	19.9	19.9	20	20.1	20.3	20	20.2	20	19.9	19.9	20	19.9	19.9	19.9
20.1	20	20	20	19.8	19.8	19.9	19.7	20.1	20	20	20.1	20	20	19.9	19.9	20.1	19.9	19.9	20	19.9	19.8	19.9	20	19.9	20	20	20	20.2	20	20	20.1	19.7	19.8	19.9	20	20	20.1	19.9	19.9	20.1	20.1	20	19.7	20	20.1	19.9	20	20	20
20.1	20.1	19.9	19.7	19.9	19.8	19.9	19.8	19.9	20	19.8	20.2	20	20	19.7	20.1	19.7	19.8	19.9	19.8	20.2	19.9	19.7	19.9	20	19.9	19.8	19.9	19.9	20	20.1	20	19.9	19.8	20	19.7	20	19.8	20.1	19.8	20	20	20	19.9	19.9	19.8	20.1	19.9	19.9	20
20	20	20.1	19.9	19.9	19.8	19.9	19.9	20	19.9	19.9	20.1	19.9	20	19.9	20.1	19.9	20	19.8	19.9	19.9	19.9	19.8	20	19.9	19.9	20	19.9	19.9	19.7	19.8	19.7	20	20	19.9	19.9	20	20	19.8	19.9	20.1	19.8	19.8	20	20.1	19.9	20	20	20.2	20.1
20	20	20	19.9	19.9	20	19.8	20	19.9	19.9	19.9	19.9	20	20	20	19.9	19.9	20	20	19.9	19.8	19.9	19.9	20	19.8	20	19.8	19.8	20	20	19.8	19.8	20	20.1	19.9	20.1	19.9	19.8	20.1	20	20	20	20	20.1	20.2	19.8	20.1	20	19.8	19.9
20	20	20	19.8	19.9	19.9	20	19.9	19.7	19.9	19.8	19.8	20	19.7	19.8	19.8	19.8	19.9	20	19.8	19.9	20	19.7	19.8	19.8	19.8	19.9	19.9	19.9	20	20.1	19.8	20.2	19.9	19.8	19.8	19.9	19.9	20	19.9	20	20	20.1	20	20	20	19.9	20.1	20.1	19.9
20	20.1	19.9	20	19.8	20.1	19.7	19.8	20.1	20	20.1	19.7	19.8	20.1	20	20	19.8	20.2	19.8	20	20	19.9	19.8	20	20	19.9	19.9	20	20	20.1	20	19.9	20	19.9	20	19.9	20.1	20.1	19.9	19.9	20	20.1	20	20.1	20	20	20	20.1	19.9	19.9
20	19.9	19.8	20.1	20.1	19.9	19.7	19.8	20	20.1	20	19.8	19.8	19.9	20.1	19.8	20	19.9	19.9	19.9	19.9	20	19.9	19.8	19.9	20.1	20	20.2	20	19.9	19.9	19.9	20	19.9	20	20.1	19.9	19.9	19.9	20.1	20.1	19.9	20	19.9	20.2	20	20.1	20.2	20	20.2
20	19.9	19.9	20	19.8	20.2	20	20.2	20.1	20	19.9	20.1	20.1	19.7	20	20.3	19.9	19.9	19.9	20.1	20	20	20	20.1	20	20.1	20.1	20.2	20	19.9	20	20	20	19.8	20.1	19.8	19.9	19.7	20	20.2	20.1	20.1	20.1	20	19.9	20	20	20	20	19.7
20.3	19.8	19.9	19.9	19.9	20	19.9	19.9	20.1	19.9	19.9	19.7	20	19.9	20	20	20	20.1	20.1	20	20	20.1	20.1	20.2	20.1	20	20	20.1	19.8	20	20.3	19.9	20.1	20	19.9	20	20	20	19.7	20	20.1	20	20.2	19.9	20	19.9	19.9	20.1	20.1	19.9
20.3	20	19.9	20	19.9	19.9	20.2	20	20	19.9	20.1	20	20.1	20	20.1	19.9	20	19.9	19.9	19.9	20.1	19.8	19.9	20.1	20	19.9	20	20.1	20.1	20.1	20.2	19.9	20	20	19.9	20.2	20	20.1	20	20	19.9	20	20.1	20	20	20	20.1	20.1	20	20
20.1	20	19.9	20	20.1	19.9	20	20	20	20	19.9	20.1	20	20	20.2	19.9	20.1	19.9	20	19.9	20.1	20.1	19.9	20	20	20.1	20	20	19.9	20.1	19.8	20	20.1	20	20.1	20	19.9	20	19.9	19.9	19.9	19.9	20	20.1	20	20.1	20.2	20	20.5	20
20.1	20.1	20.2	20	20	20	19.9	20.2	20.1	20	20.1	19.8	19.7	20.1	20	19.9	20	20.1	20	20	20	19.9	20	20.1	19.9	20	19.8	19.9	19.9	20.1	20.1	20	20.1	20	20	19.9	19.9	20	20.2	20	20	20.1	20.1	20.1	20	20.1	19.9	20.1	20.2	20
20.1	20.1	20.1	19.9	20	19.8	19.9	20.1	20	20.2	20.1	19.9	20.3	20.1	20	20	20.3	20.2	20.1	20	20.1	20	20	19.9	20.1	20.1	19.9	20.2	19.9	20.1	20.1	20	20	20	20	20	20	20	20	20.1	19.9	20	20.3	19.9	20	19.9	20.1	20.1	20.4	20.1
20.2	20.1	20.1	19.9	19.8	19.8	20	19.8	19.9	19.7	20.1	20	19.9	19.8	19.9	20.2	19.9	20	20.1	19.9	19.8	20	20	20.1	20.1	19.9	19.9	20.1	19.9	20.1	20.1	19.9	20.2	19.9	20.1	20	20.2	20.1	19.9	19.9	20.1	19.9	19.9	20.1	20.1	19.9	20.1	20.1	20	20.1
20.3	20.1	19.9	20.1	19.9	19.9	20	19.9	20	20.2	20.1	19.9	19.9	20.1	20	19.8	20	20.2	20.6	20	19.9	20.1	20	20.1	20.4	20.1	19.9	20	20	20	20.2	20	20	19.9	20	20.1	19.8	19.9	20	20.1	20	20.1	19.9	20.1	20.1	20.1	20	19.9	20	19.9
20.2	20.2	20	20	19.9	20	19.8	19.9	20	20.1	20.1	20	20	19.8	19.9	20	20.1	20	19.9	19.8	20	20.1	19.9	20.1	20.1	19.9	20.1	20	19.8	20.1	19.8	20	20.1	20.2	20.1	19.9	20	20.3	19.9	20.1	20.1	20.1	20	20.1	20.1	20.1	19.9	20	20.2	20
20.4	20	20.1	20.1	20	19.9	20	20.1	20.1	19.8	20	20	20.1	20.1	20.1	20.3	20	20.1	20.1	19.9	20.3	20	20	20.2	20.1	19.8	20	19.9	20	20	20.1	20	20	20.3	20	20	20.1	20.1	19.9	20	20.1	20.2	20	20.1	20.1	20.1	20.2	20.1	20.2	20
19.9	20.1	20	20.1	20	20	20	19.9	20.3	20.1	19.9	20	20	20.1	20.1	20	20	20.2	20.2	20.1	20	20.1	20	20.4	20.1	20.2	20	20.1	19.9	20.1	20.1	20.1	19.9	20	20.1	19.8	19.9	19.9	20	19.9	20.1	20	20	19.9	20.1	20.2	20.1	20.1	20	20
20.1	20.1	20.3	20.1	20.1	19.9	20.1	20.1	20.1	19.9	20.2	20.1	20	19.8	20	20.1	20	20.2	20.1	19.9	20.1	20.2	20.2	20	20.1	19.9	20.3	20	20.1	19.9	20	19.9	19.9	20.1	20	19.8	20.1	20.1	20	20	20	20.1	20	20.1	20	20.2	19.9	19.9	20	20
20.1	20.2	20.1	20.2	20	20.1	20.1	20	20	20	20	20	20	20	20.1	20.2	20.1	20.2	20	20.1	20.2	19.9	20	20.1	20	20.3	20.1	20.2	20	20.3	20.1	20.1	20.1	20	20.3	20.1	20.2	20.1	20	20.2	20.1	20	20.1	20	20.2	20.1	20.1	20	20.2	19.9
20.3	20.2	20	20.1	20.1	20	20	20.1	20.1	20.2	20	20.2	20	19.9	20	20.1	20	19.9	20.1	20.1	20	19.9	19.9	20	20.1	20	19.9	20	20.1	20.2	20.1	20.3	20	19.9	20	19.9	19.8	20	19.9	20.2	20	19.8	20	20.1	20.2	20.2	19.9	20	20.3	20.1
20.2	20	19.9	20.2	20	20.2	20	20.1	20.2	20.2	20.1	20.1	20.1	20.1	20.1	20	20.1	20	20	19.9	20.1	20.1	20.1	20	20.2	20	20.3	20	20.2	20.1	20.2	20	20.1	20.1	20.1	20.1	19.9	20	20.2	19.9	19.8	20.1	20.1	20.2	20.1	20.1	20.2	20.1	20.3	19.9
20.2	19.9	20	20.2	20	20	19.9	20.2	20	20	20.1	20	20.3	19.9	20.2	20	20.2	20.3	19.9	20	20.1	20.1	20.1	20.2	20.5	20.1	20.2	20.2	20.2	20.3	20.2	20.1	20.1	20.2	20.1	20.1	20	20.2	20.1	20	20.1	20.1	20	19.9	20.1	20.1	20	20.1	20.1	20.3
20.3	20.2	20.1	20.1	19.8	20.1	19.9	20.1	20	20.1	20	20.2	20	20	20	20.2	20	20.3	20.1	20.2	20	20.1	20.3	20.1	20.4	20	20.1	20.2	20.2	20.3	20.2	20.1	20.1	20.1	20	20	20.1	20.2	20.1	20	20.3	20.1	20.2	20.3	20.4	20.3	20.1	20.1	20.1	20
20.4	20	20.1	20.2	20.3	20.1	20	20.2	20.2	20	20	20	20.4	20.1	19.9	20	20.2	19.9	20	20.1	20.1	20.1	19.9	20.1	20	20	20.1	20	20.1	20.2	20.2	20.1	20.2	20.1	19.8	20.1	20.3	20.1	20.1	20.1	20.2	20.1	20	20.2	20.2	20.1	20.2	20.2	20.1	20
20.4	20.3	20.2	20.1	20.3	20.1	20.1	20.2	20	20.3	20.1	20.2	20.1	19.9	20.2	20.2	20	20	20.2	19.9	20.3	20	20	20	20.3	20	20.2	20	20.2	20.1	20.1	20.1	20.1	20.1	20.3	20.1	19.9	20	20.1	20.4	20.1	20	20.1	20.3	20.3	20.2	20.2	20.2	20.3	20.1
20.3	20.3	20.2	20.2	20.1	20.1	20	20.2	20.2	20	20.1	20.2	20.2	20.1	20.2	20.1	20.1	20.2	20.1	20.2	20.2	20	20	20.2	20.2	19.9	20.4	20.1	20.1	20.3	20.2	20	20.2	20.3	20.1	20.1	20	20.1	20.2	20.1	20.1	20.2	20.1	20.1	20.2	20.1	20.1	20.2	20	20.1
20.3	20.3	20.1	20.3	20.1	20.2	20	20.3	20.1	20.3	19.9	20.1	20.1	20	19.9	20	20.3	20	20.2	20.3	20.2	20.1	20.1	20.2	20.3	20.2	20.1	20.1	20.1	20.1	20.1	20.2	20.2	20.1	20.2	20.1	20.3	20.3	20.1	20.2	20	20.3	20.1	20.4	20	19.9	20.2	20.2	20.2	20.1
20.4	20.1	20.4	20.1	20.2	20	20.2	20.1	19.9	20	20	20.1	20.2	20.5	20.1	20.2	20.1	20.2	20.4	20.3	20.1	20.1	20.1	20	20.2	20	20	20	20.3	20.3	20.1	20.2	20	20.1	20.2	20.1	20.2	20	20.3	20.1	20.1	20.1	20.1	20.1	20.4	20.2	20.1	20.1	20.3	20.3
20.3	20.2	20.3	20.1	20	19.9	20.2	20.1	20	20.1	20.2	20.1	20.2	20.1	20.4	20.4	20.3	20	20.3	20.1	20.3	20.1	20.4	20.3	20.1	20.2	20	20.2	20.3	20.1	20	20.1	20.1	20.1	20.2	20.1	20.2	20	20.2	20.2	20.1	20.1	20.1	20.1	20.1	19.9	20.3	20.2	20.1	19.9
20.3	20.2	20.1	20.1	20.2	20.4	20.2	20.2	20	19.9	20.2	20.1	20.3	20.1	20	20	20.1	20.1	20.2	20.3	20.1	20.1	20.2	20.3	20.2	20	20.1	20.3	20	20.3	20.1	20.3	20.1	20.4	20.2	20	20.3	20.1	20.7	20.2	20.4	20.2	19.9	20.2	20	20	20.3	20	20	20.2
20.5	20.3	20.2	20.2	20.3	20.1	20	20.2	20.1	20.1	20.2	20.3	20.2	20.3	20.4	20.2	20.1	20.3	20.2	20.5	20.1	20.1	20.1	20.4	20	20.1	20.2	20.2	20.1	20.1	20.3	20.3	20.3	20	20.1	20.2	20.2	20.2	20.1	20	20.3	20.1	20.2	20.2	20.2	20.2	20.2	20.3	20.1	20.1
20.3	20.3	20.1	20.1	20.1	20	20.2	20.1	20.4	20.3	20.1	20	20	20.1	20.1	20	20.3	20.2	20.2	20.2	20.3	20.3	20.2	20.1	20.2	20.3	20.3	20.3	20.2	20.1	19.9	20.1	20.1	20.2	20.2	20.3	20.1	20.3	20	20.4	19.9	20.2	20.1	20.2	20.3	20.2	20.3	20.3	20.3	20.4
20.2	20.1	20.2	20.3	20.2	20.3	20.3	20.4	20	20.3	20.2	20.2	20	20.2	20.4	20	20.3	20.2	20.3	20	20.3	20.3	20.4	20.1	20.1	20	20.1	20.1	20.2	20.3	20.3	20.1	20	20.1	20.2	20.3	20.2	20.1	20.3	20.2	20.1	20.2	20.3	20.1	20.2	20.2	20.3	20.4	20.3	20.3
20.4	20.2	20.1	20	20	20	20.1	20.1	20.1	20	20.1	20.1	20.1	20.1	20.1	20.4	20	20.2	20.3	20.2	20.4	20.1	20.2	20.2	20.3	20	20.2	20.2	20.2	20.2	20.3	20.2	20.1	20.1	20.4	20	20	20.2	20.2	19.9	20	20.2	20.2	20.1	20.3	20	20.4	20.1	20.3	20
20.3	20.3	20.5	20.3	20.3	20.1	20.4	20	20.3	20.1	20.3	20.2	20.3	20.1	20.2	20.1	20.1	20.4	20.2	20.2	20.3	20.1	20.1	20.1	20.1	20.1	20.2	20.4	20.3	20.3	20.1	20.2	20.3	20.3	20.2	20	20.1	20.1	20.1	20.2	20.2	20.3	20.1	20.1	20.4	20.1	20.1	20.3	20.3	20.3
20.3	20.2	20.4	20.4	20.1	20.1	20.1	20.3	20.1	20.2	20.1	20.2	20.2	20.3	20.3	20.3	20.1	20.2	20.2	20.1	20.4	20.5	20.4	20.3	20.3	20.3	20.3	20.5	20.1	20.2	20.2	20.4	20.3	20.3	20.3	20.3	20.2	20	20.1	20.1	20.2	20.3	20.2	20.1	20.2	20.3	20.4	20.1	20.1	20.3
20.3	19.9	20.4	20.1	20.4	20.2	20.2	20.4	20.1	20.2	20.2	20.2	20.2	20.3	20.2	20.2	19.9	20.5	20.1	20.3	20.1	20.1	20.1	20.2	20.4	20.2	20.1	20.4	20	20.2	20.2	20.2	20.1	20.3	20.3	20.3	20.1	20.3	20.2	20.1	20.3	20.1	20.3	20.2	20.2	20.2	20.3	20.1	20.3	20.3
20.2	20.2	20	20.3	20.1	20.3	19.9	20.4	20.4	20.2	20.2	20.3	20.2	20.1	20.3	20.2	20.3	20.1	19.9	20.2	20.3	20.3	20.2	20.4	20.3	20.2	20.2	20.1	20.2	20.3	20.2	20.1	20.3	20.1	20.2	20.1	20.2	20.2	20.2	20	20.3	20.2	20.2	20.4	20.3	20.2	20.3	20.2	20.4	20.1
20.3	20.3	20.3	20.1	20.2	20	20.2	20.1	20.3	20.2	20.2	20.4	20.2	20.1	20.2	20.3	20.3	20.3	20.1	20.2	20.3	20.1	20.1	20.4	20.4	20.1	20.4	20.2	20.1	20.3	20.4	20.2	20.2	20.3	20.3	20	20.2	20.2	20.1	20.1	20.3	20.3	20.2	20.1	20.2	20.3	20.2	20.1	20.2	20.2
20.6	20.4	20.3	20.3	20.3	20.2	20.5	20.4	20.1	20	20.4	20.4	20.4	20.2	20.3	20.1	20.2	20.4	20.4	20.1	20.4	20.3	20.2	20.3	20.2	20.2	20.2	20.4	20.2	20.4	20.2	20.2	20.3	20.2	20.2	20.3	20.2	20.2	20.2	20.4	20.2	20.4	20.3	20.2	20.2	20.3	20.1	20.1	20.2	20.1
20.5	20.1	20.3	20.1	20.1	20.2	20.2	20.3	20	20.1	20.1	20.1	20.1	20.4	20.5	20.2	20.2	20.3	20.2	20.1	20.2	20.2	20.2	20.3	20.1	20.1	20.2	20.3	20.1	20.1	20.4	20.2	20.2	20.2	20.3	20.4	20.2	20.2	20.4	20.1	20.3	20.4	20	20.2	20.3	20.4	20.2	20.4	20.1	20.4
20.9	20.3	20.2	20.1	20.2	20.2	20.1	20.1	20.2	20.3	20.2	20.4	20.1	20.3	20.3	20.3	20.5	20.3	20.2	20.2	20.1	20.1	20.2	20.5	20.3	20.2	20.1	20.3	20.3	20.4	20.2	20.3	20.4	20.4	20.2	20.1	20.4	20.3	20.1	20.4	20.3	20.3	20.2	20.1	20.1	20.4	20.3	20.1	20.4	20.1
20.4	20.1	20.4	20.1	20.3	20.1	20.4	20.3	20.2	20.2	20.3	20.3	20.2	20	20.3	20.4	20.3	20.1	20.2	20.2	20.3	20.2	20.3	20.5	20.1	20.2	20.3	20.3	20.4	20.4	20.3	20.1	20.1	20.6	20.1	20.4	20.4	20.1	20.3	20.3	20.2	20.3	20.1	20.2	20.3	20.2	20.1	20.2	20.3	20.1
20.5	20.4	20.2	20.1	20.2	20.3	20.1	20.4	20.3	20.1	20.1	20.3	20.4	20.2	20.3	20.3	20.1	20.1	20	20.2	20.1	20.4	20.5	20.2	20.3	20.1	20.3	20.3	20.2	20.3	20.3	20.2	20.1	20.2	20.1	20.2	20.3	20.1	20.4	20.2	20.3	20.3	20.2	20.2	20.4	20	20.4	20.4	20.4	20.1
20.4	20.3	20.4	20.1	20.4	20.1	20.3	20.3	20.4	20.3	20.3	20.4	20.5	20.5	20.3	20.2	20.2	20.1	20.3	20.2	20.3	20.2	20.3	20.3	20.3	20.5	20.3	20.1	20.8	20.4	20.4	20.3	20.3	20.6	20.1	20.4	20.2	20.5	20.3	20.1	20.4	20.4	20.4	20.1	20.2	20.4	20.2	20.5	20.2	20.3
20.4	20.4	20.1	20.4	20.3	20.4	20.4	20.2	20	20.3	20.5	20.3	20.5	20.2	20.5	20.1	20.2	20.1	20.3	20.1	20.1	20.2	20.2	20.1	20.2	20.4	20.3	20.4	20.4	20.3	20.3	20.3	20.4	20.2	20.4	20.2	20.4	20.3	20.1	20.2	20.1	20.4	20.3	20.3	20.2	20.3	20.6	20.1	20.3	20.2
20.4	20.2	20.3	20.3	20.4	20.1	20.1	20.4	20.1	20.3	20.3	20.1	20.2	20.1	20.3	20.3	20.2	20.4	20.5	20.3	20.4	20.1	20.5	20.2	20.3	20.4	20.2	20.3	20.3	20.3	20.1	20	20.4	20.2	20.2	20.3	20.5	20.4	20.2	20.5	20.3	20.3	20.4	20.2	20.2	20.3	20.2	20.2	20.3	20.2
20.3	20.1	20.3	20.4	20.3	20.2	20.2	20.3	20.4	20.1	20.3	20.3	20.4	20.1	20.6	20.3	20.5	20.3	20.1	20	20.3	20.3	20.3	20.2	20.4	20.2	20.4	20.5	20.4	20.3	20.2	20.3	20.2	20.2	20.3	20.3	20.3	20.3	20.3	20.4	20.4	20.4	20.2	20.4	20.4	20.3	20.4	20.2	20	20.3
20.4	20.2	20.3	20.5	20.5	20.3	20.2	20.3	20.2	20.3	20.3	20.4	20.3	20.1	20.3	20.2	20.4	20.4	20.2	20.4	20.4	20.5	20.6	20.5	20.2	20	20.3	20.4	20.5	20.4	20.5	20.1	20.5	20.1	20.3	20.3	20.3	20.3	20.4	20.1	20.4	20.2	20.3	20.3	20.3	20.3	20.4	20.3	20.2	20.3
20.6	20.2	20.3	20.4	20.4	20.5	20.5	20.3	20.2	20.3	20.3	20.2	20.1	20.2	20.2	20.1	20.2	20	20.4	20.3	20.1	20.1	20.3	20.3	20.3	20.3	20.2	20.3	20.4	20.3	20.4	20.4	20.3	20.4	20.2	20.1	20.5	20.1	20.5	20.3	20.3	20.3	20.1	20.1	20.3	20.2	20.4	20.3	20.4	20.3
20.5	20.3	20.4	20.2	20.4	20.2	20.4	20.4	20.4	20.2	20.2	20.2	20.4	20.3	20.3	20.4	20.4	20.2	20.1	20.4	20.5	20	20.5	20.4	20.1	20.2	20.3	20.3	20.1	20.4	20.5	20.4	20.3	20.2	20.1	20.2	20.2	20.3	20.4	20.3	20.2	20.6	20.3	20.4	20.4	20.3	20.1	20.1	20.3	20.2
20.6	20.2	20.6	20.3	20.1	20.4	20.2	20.2	20.2	20.3	20.2	20.2	20.5	20.3	20.6	20.2	20.3	20.4	20.4	20.3	20.5	20.3	20.3	20.4	20.6	20.4	20.2	20.3	20.5	20.2	20.4	20.2	20.5	20.4	20.3	20.4	20.4	20.4	20.2	20.4	20.4	20.5	20.2	20.3	20.4	20	20.3	20.4	20.5	20.4
20.4	20.3	20.4	20.4	20.3	20.3	20.2	20.5	20.3	20.4	20.2	20.1	20.3	20.3	20.3	20.1	20.3	20.3	20.2	20.3	20.4	20.2	20.2	20.5	20.5	20.2	20.3	20.5	20.5	20.4	20.4	20.4	20.3	20.2	20.4	20.5	20.1	20.4	20.3	20.3	20.2	20.4	20	20.4	20.3	20.2	20.3	20.3	20.4	20.3
20.4	20.5	20.3	20.2	20.6	20.3	20.4	20.4	20.4	20.3	20.3	20.5	20.1	20.2	20.4	20.2	20.2	20.4	20.5	20.2	20.4	20.4	20.5	20.2	20.6	20	20.2	20.3	20.3	20.3	20.2	20.4	20.4	20.2	20.4	20.6	20.4	20.2	20.3	20.2	20.4	20.1	20.3	20.1	20.1	20.4	20.4	20.3	20.4	20.3
20.5	20.4	20.3	20.2	20.2	20.2	20.5	20.4	20.6	20.4	20.4	20.5	20.2	20.4	20.5	20.4	20.6	20.6	20.4	20.5	20.5	20.4	20.2	20.4	20.5	20.3	20.4	20.5	20.4	20.4	20.5	20.3	20.4	20.4	20.3	20.3	20.4	20.4	20.5	20.4	20.2	20.4	20.4	20.4	20.3	20.2	20.3	20.4	20.4	20.4
20.5	20.3	20.3	20.2	20.3	20.3	20.3	20.3	20.5	20.3	20.5	20.4	20.3	20.5	20.3	20.5	20.5	20.4	20.5	20.6	20.3	20.3	20.4	20.5	20.3	20.4	20.4	20.2	20.2	20.4	20.5	20.4	20.4	20.5	20.2	20.4	20.5	20.6	20.3	20.3	20.3	20.3	20.4	20.4	20.1	20.4	20.4	20.3	20.4	20.5
20.5	20.5	20.5	20.3	20.6	20.2	20.2	20.3	20.2	20.4	20.3	20.4	20.5	20.5	20.3	20.4	20.4	20.2	20.4	20.3	20.5	20.4	20.2	20.4	20.6	20.2	20.3	20.1	20.1	20.1	20.4	20.2	20.3	20.5	20.4	20.4	20.4	20.3	20.3	20.3	20.4	20.5	20.5	20.3	20.4	20.3	20.3	20.3	20.4	20.5
20.6	20.4	20.3	20.2	20.1	20.5	20.2	20.4	20.4	20.1	20.5	20.4	20.5	20.4	20.2	20.3	20.3	20.2	20.2	20.4	20.2	20.4	20.3	20.3	20.3	20.2	20.4	20.5	20.4	20.2	20.3	20.4	20.4	20.3	20.2	20.5	20.2	20.4	20.5	20	20.3	20.3	20.1	20.5	20.1	20.3	20.3	20.3	20.3	20.4
20.4	20.2	20.5	20.3	20.2	20.4	20.1	20.1	20.2	20.4	20.4	20.2	20.4	20.2	20.6	20.4	20.4	20.2	20.4	20.4	20.5	20.6	20.6	20.5	20.5	20.3	20.1	20.3	20.4	20.4	20.4	20.4	20.3	20.4	20.4	20.5	20.5	20.4	20.5	20.3	20.5	20.4	20.4	20.4	20.4	20.3	20.2	20.4	20.4	20.4
20.5	20.3	20.3	20.2	20.3	20.4	20.2	20.3	20.3	20.3	20.4	20.4	20.3	20.3	20.3	20.5	20.5	20.5	20.2	20.3	20.4	20.2	20.4	20.3	20.4	20.3	20.5	20.5	20.5	20.3	20.4	20.3	20.4	20.2	20.3	20.3	20.5	20.3	20.5	20.4	20.4	20.4	20.4	20.4	20.3	20.3	20.4	20.4	20.5	20.3
20.7	20.4	20.4	20.3	20.4	20.3	20.4	20.4	20.4	20.4	20.3	20.4	20.3	20.1	20.5	20.1	20.4	20.1	20.3	20.4	20.3	20.3	20.2	20.5	20.6	20.2	20.6	20.4	20.5	20.5	20.5	20.4	20.3	20.4	20.4	20.4	20.4	20.4	20.5	20.5	20.5	20.3	20.2	20.3	20.3	20.4	20.3	20.5	20.4	20.3
20.3	20.5	20.4	20.3	20.2	20.4	20.4	20.2	20.2	20.5	20.2	20.3	20.3	20.5	20.4	20.3	20.5	20.4	20.4	20.3	20.5	20.2	20.5	20.4	20.4	20.5	20.4	20.1	20.5	20.4	20.4	20.5	20.2	20.4	20.3	20.2	20.4	20.3	20.2	20.5	20.4	20.4	20.5	20.2	20.3	20.4	20.3	20.4	20.4	20.4
20.4	20.4	20.4	20.4	20.5	20.2	20.4	20.3	20.5	20.4	20.2	20.2	20.3	20.4	20.4	20.4	20.2	20.4	20.4	20.4	20.4	20.5	20.3	20.2	20.4	20.3	20.5	20.5	20.6	20.3	20.4	20.4	20.3	20.4	20.4	20.3	20.3	20.4	20.3	20.4	20.4	20.3	20.3	20.6	20.4	20.2	20.2	20.3	20.1	20.5
20.4	20.5	20.4	20.4	20.4	20.3	20.3	20.5	20.3	20.3	20.3	20.1	20.5	20.4	20.2	20.5	20.4	20.3	20.4	20.3	20.4	20.4	20.3	20.5	20.4	20.4	20.3	20.3	20.5	20.4	20.5	20.3	20.5	20.2	20.4	20.4	20.5	20.5	20.4	20.5	20.4	20.4	20.5	20.5	20.5	20.5	20.6	20.4	20.2	20.3
20.5	20.4	20.5	20.7	20.4	20.6	20.1	20.7	20.5	20.5	20.2	20.3	20.5	20.5	20.5	20.4	20.4	20.4	20.4	20.5	20.3	20.4	20.5	20.5	20.4	20.5	20.6	20.5	20.5	20.3	20.3	20.4	20.4	20.4	20.3	20.4	20.5	20.4	20.4	20.3	20.4	20.4	20.4	20.5	20.5	20.5	20.5	20.5	20.4	20.5
20.7	20.3	20.5	20.2	20.4	20.5	20.5	20.2	20.3	20.3	20.4	20.4	20.1	20.2	20.2	20.5	20.4	20.4	20.3	20.5	20.4	20.3	20.4	20.5	20.5	20.5	20.3	20.6	20.5	20.2	20.4	20.4	20.6	20.4	20.6	20.4	20.4	20.4	20.5	20.4	20.5	20.4	20.6	20.4	20.4	20.3	20.5	20.4	20.4	20.4
20.4	20.3	20.3	20.5	20.3	20.3	20.2	20.2	20.3	20.3	20.4	20.3	20.4	20.3	20.3	20.5	20.4	20.4	20.3	20.4	20.5	20.3	20.2	20.4	20.4	20.3	20.3	20.4	20.5	20.4	20.6	20.5	20.6	20.4	20.3	20.4	20.6	20.4	20.6	20.4	20.7	20.6	20.5	20.4	20.2	20.5	20.5	20.2	20.5	20.4
20.5	20.4	20.2	20.5	20.5	20.2	20.4	20.2	20.7	20.6	20.4	20.3	20.4	20.3	20.4	20.4	20.4	20.5	20.5	20.4	20.6	20.4	20.2	20.4	20.2	20.2	20.6	20.4	20.3	20.5	20.3	20.4	20.4	20.3	20.2	20.4	20.3	20.3	20.5	20.5	20.4	20.4	20.4	20.4	20.5	20.4	20.5	20.4	20.5	20.4
20.4	20.3	20.4	20.3	20.4	20.5	20.6	20.4	20.5	20.3	20.5	20.3	20.4	20.5	20.4	20.5	20.5	20.6	20.5	20.4	20.3	20.5	20.4	20.4	20.2	20.6	20.4	20.3	20.5	20.5	20.2	20.3	20.5	20.5	20.4	20.4	20.4	20.4	20.4	20.5	20.6	20.4	20.2	20.4	20.5	20.4	20.4	20.6	20.5	20.4
20.4	20.4	20.4	20.2	20.3	20.3	20.4	20.1	20.4	20.4	20.2	20.1	20.2	20.4	20.6	20.4	20.4	20.4	20.1	20.3	20.5	20.4	20.4	20.6	20.3	20.3	20.4	20.5	20.4	20.4	20.6	20.4	20.4	20.3	20.4	20.3	20.4	20.4	20.6	20.5	20.5	20.4	20.6	20.3	20.5	20.5	20.3	20.4	20.5	20.4
20.4	20.2	20.5	20.3	20.3	20.3	20.4	20.3	20.5	20.3	20.3	20.4	20.4	20.4	20.5	20.3	20.4	20.3	20.4	20.3	20.3	20.4	20.4	20.3	20.5	20.4	20.4	20.4	20.4	20.5	20.6	20.4	20.3	20.6	20.4	20.4	20.5	20.3	20.5	20.5	20.5	20.4	20.5	20.4	20.5	20.3	20.2	20.5	20.4	20.4
20.4	20.3	20.3	20.5	20.5	20.3	20.3	20.2	20.6	20.3	20.5	20.4	20.4	20.3	20.4	20.3	20.4	20.4	20.3	20.5	20.5	20.3	20.5	20.4	20.8	20.5	20.4	20.5	20.5	20.4	20.5	20.6	20.6	20.4	20.5	20.3	20.6	20.5	20.7	20.3	20.4	20.5	20.4	20.4	20.4	20.5	20.5	20.4	20.4	20.6
20.3	20.2	20.4	20.3	20.4	20.2	20.3	20.4	20.5	20.4	20.2	20.3	20.5	20.5	20.4	20.5	20.4	20.4	20.2	20.4	20.3	20.4	20.3	20.5	20.5	20.3	20.5	20.5	20.5	20.3	20.5	20.3	20.6	20.5	20.4	20.5	20.4	20.4	20.4	20.2	20.5	20.5	20.5	20.4	20.4	20.4	20.6	20.6	20.5	20.4
20.4	20.4	20.3	20.5	20.5	20.4	20.4	20.4	20.2	20.7	20.2	20.2	20.4	20.5	20.3	20.4	20.5	20.4	20.4	20.5	20.5	20.4	20.7	20.5	20.4	20.4	20.2	20.5	20.5	20.6	20.5	20.5	20.6	20.7	20.5	20.2	20.5	20.4	20.4	20.5	20.6	20.2	20.3	20.5	20.7	20.4	20.6	20.3	20.4	20.5
20.5	20.4	20.5	20.3	20.6	20.6	20.5	20.4	20.5	20.4	20.4	20.5	20.5	20.2	20.4	20.5	20.4	20.3	20.4	20.5	20.3	20.3	20.5	20.6	20.5	20.4	20.6	20.4	20.5	20.4	20.6	20.6	20.5	20.5	20.5	20.4	20.6	20.6	20.5	20.5	20.5	20.6	20.5	20.6	20.4	20.6	20.5	20.5	20.5	20.4
20.5	20.4	20.5	20.4	20.5	20.4	20.4	20.6	20.3	20.3	20.1	20.6	20.4	20.5	20.3	20.4	20.6	20.4	20.5	20.5	20.5	20.6	20.4	20.4	20.6	20.5	20.5	20.4	20.5	20.5	20.4	20.6	20.5	20.6	20.7	20.6	20.6	20.4	20.3	20.5	20.7	20.4	20.4	20.4	20.6	20.5	20.5	20.7	20.5	20.5
20.8	20.5	20.2	20.6	20.4	20.3	20.4	20.4	20.6	20.4	20.4	20.3	20.5	20.5	20.5	20.4	20.5	20.6	20.4	20.4	20.5	20.6	20.5	20.6	20.7	20.3	20.5	20.8	20.5	20.5	20.5	20.7	20.5	20.4	20.7	20.5	20.8	20.6	20.6	20.5	20.6	20.7	20.5	20.6	20.5	20.5	20.4	20.5	20.5	20.4
21	20.4	20.5	20.4	20.3	20.3	20.3	20.3	20.4	20.4	20.5	20.4	20.2	20.2	20.5	20.4	20.4	20.4	20.5	20.4	20.5	20.3	20.6	20.4	20.6	20.6	20.7	20.4	20.4	20.3	20.5	20.4	20.3	20.4	20.7	20.2	20.3	20.4	20.5	20.2	20.4	20.5	20.4	20.4	20.6	20.5	20.5	20.5	20.4	20.5
20.6	20.4	20.6	20.5	20.4	20.6	20.4	20.7	20.5	20.4	20.3	20.6	20.6	20.4	20.4	20.2	20.5	20.4	20.4	20.4	20.6	20.7	20.5	20.5	20.5	20.4	20.4	20.5	20.5	20.7	20.6	20.5	20.6	20.7	20.5	20.8	20.4	20.4	20.7	20.5	20.5	20.4	20.6	20.5	20.5	20.4	20.5	20.5	20.6	20.4
20.8	20.6	20.4	20.4	20.5	20.3	20.5	20.5	20.3	20.5	20.4	20.6	20.4	20.4	20.5	20.4	20.6	20.6	20.4	20.5	20.5	20.5	20.5	20.4	20.5	20.6	20.6	20.7	20.5	20.5	20.6	20.4	20.5	20.6	20.5	20.5	20.5	20.5	20.5	20.6	20.4	20.6	20.6	20.6	20.4	20.5	20.6	20.4	20.6	20.7
20.7	20.5	20.4	20.5	20.5	20.3	20.4	20.5	20.5	20.4	20.5	20.4	20.4	20.3	20.3	20.4	20.3	20.5	20.4	20.5	20.1	20.4	20.6	20.7	20.7	20.5	20.5	20.5	20.5	20.5	20.5	20.6	20.4	20.7	20.6	20.6	20.5	20.5	20.9	20.6	20.4	20.7	20.4	20.7	20.5	20.4	20.7	20.5	20.4	20.4
20.6	20.4	20.5	20.3	20.4	20.3	20.4	20.4	20.4	20.4	20.4	20.4	20.4	20.6	20.5	20.3	20.4	20.4	20.3	20.4	20.4	20.5	20.3	20.5	20.3	20.5	20.5	20.6	20.5	20.6	20.5	20.6	20.7	20.6	20.6	20.5	20.6	20.7	20.4	20.5	20.6	20.5	20.5	20.4	20.7	20.4	20.5	20.6	20.5	20.4
20.6	20.7	20.6	20.4	20.5	20.3	20.7	20.4	20.5	20.4	20.5	20.4	20.5	20.4	20.6	20.4	20.5	20.4	20.5	20.3	20.5	20.4	20.5	20.6	20.4	20.2	20.6	20.6	20.4	20.5	20.6	20.7	20.8	20.6	20.7	20.5	20.5	20.5	20.6	20.7	20.7	20.6	20.5	20.6	20.4	20.6	20.6	20.6	20.7	20.6
20.7	20.4	20.5	20.4	20.4	20.4	20.5	20.4	20.4	20.6	20.7	20.5	20.5	20.6	20.5	20.5	20.5	20.7	20.5	20.5	20.4	20.6	20.5	20.5	20.5	20.5	20.6	20.6	20.7	20.6	20.7	20.5	20.7	20.5	20.7	20.7	20.5	20.7	20.8	20.8	20.6	20.5	20.6	20.3	20.6	20.6	20.6	20.5	20.8	20.6
20.5	20.6	20.6	20.5	20.5	20.6	20.5	20.6	20.4	20.3	20.5	20.5	20.6	20.5	20.4	20.5	20.4	20.6	20.5	20.5	20.5	20.6	20.4	20.6	20.6	20.5	20.7	20.7	20.5	20.7	20.5	20.8	20.7	20.5	20.6	20.5	20.6	20.4	20.4	20.5	20.6	20.7	20.6	20.4	20.5	20.6	20.6	20.7	20.7	20.5
20.5	20.6	20.4	20.5	20.5	20.4	20.4	20.4	20.5	20.5	20.5	20.5	20.4	20.2	20.7	20.8	20.4	20.5	20.5	20.5	20.3	20.4	20.4	20.6	20.5	20.6	20.7	20.7	20.6	20.6	20.5	20.5	20.3	20.5	20.6	20.7	20.6	20.6	20.6	20.6	20.7	20.5	20.4	20.5	20.7	20.6	20.5	20.5	20.6	20.6
20.7	20.4	20.5	20.5	20.6	20.5	20.5	20.4	20.5	20.6	20.5	20.3	20.5	20.5	20.5	20.4	20.5	20.4	20.4	20.6	20.6	20.6	20.5	20.9	20.4	20.6	20.4	20.6	20.6	20.5	20.4	20.6	20.7	20.5	20.5	20.5	20.6	20.4	20.3	20.5	20.5	20.5	20.5	20.5	20.5	20.8	20.6	20.7	20.5	20.6
20.7	20.4	20.4	20.4	20.6	20.7	20.6	20.5	20.4	20.4	20.2	20.4	20.4	20.5	20.5	20.2	20.6	20.4	20.3	20.5	20.5	20.4	20.5	20.5	20.5	20.6	20.6	20.4	20.6	20.5	20.5	20.5	20.8	20.4	20.6	20.8	20.7	20.6	20.5	20.5	20.5	20.8	20.5	20.4	20.6	20.6	20.6	20.6	20.7	20.5
20.7	20.5	20.5	20.7	20.6	20.5	20.6	20.5	20.4	20.4	21	20.5	20.5	20.6	20.3	20.5	20.7	20.4	20.4	20.5	20.5	20.5	20.6	20.5	20.5	20.5	20.6	20.5	20.4	20.6	20.4	20.5	20.6	20.6	20.6	20.6	20.6	20.7	20.6	20.7	20.5	20.2	20.5	20.6	20.6	20.7	20.6	20.8	20.6	20.5
20.6	20.5	20.5	20.5	20.5	20.6	20.5	20.4	20.4	20.3	20.4	20.6	20.7	20.6	20.5	20.6	20.4	20.3	20.3	20.5	20.6	20.4	20.5	20.6	20.4	20.5	20.6	20.5	20.5	20.5	20.5	20.7	20.8	20.3	20.6	20.5	20.5	20.4	20.7	20.5	20.8	20.5	20.4	20.5	20.7	20.6	20.7	20.7	20.6	20.6
20.6	20.3	20.5	20.3	20.4	20.4	20.5	20.5	20.6	20.4	20.4	20.5	20.5	20.6	20.4	20.6	20.6	20.5	20.6	20.3	20.5	20.7	20.6	20.6	20.6	20.7	20.5	20.5	20.6	20.6	20.6	20.7	20.6	20.6	20.6	20.6	20.6	20.5	20.5	20.6	20.4	20.5	20.6	20.6	20.7	20.7	20.6	20.6	20.7	20.7
20.6	20.4	20.3	20.3	20.5	20.4	20.5	20.4	20.4	20.2	20.5	20.5	20.4	20.5	20.4	20.4	20.5	20.5	20.6	20.5	20.6	20.5	20.5	20.6	20.7	20.6	20.5	20.3	20.6	20.5	20.7	20.5	20.5	20.9	20.6	20.6	20.5	20.5	20.4	20.7	20.8	20.7	20.8	20.7	20.7	20.5	20.6	20.7	20.7	20.5
20.6	20.6	20.6	20.4	20.6	20.5	20.5	20.7	20.6	20.6	20.6	20.6	20.4	20.5	20.5	20.6	20.6	20.6	20.5	20.6	20.6	20.7	20.5	20.7	20.6	20.7	20.7	20.7	20.8	20.7	20.7	20.7	20.6	20.6	20.7	20.5	20.7	20.5	20.7	20.6	20.5	20.6	20.6	20.7	20.6	20.6	20.6	20.7	20.6	20.7
20.7	20.6	20.6	20.7	20.7	20.5	20.4	20.6	20.4	20.5	20.5	20.6	20.6	20.5	20.5	20.4	20.6	20.6	20.4	20.6	20.6	20.5	20.6	20.6	20.4	20.5	20.7	20.4	20.6	20.6	20.7	20.6	20.6	20.5	20.6	20.7	20.6	20.6	20.7	20.6	20.6	20.4	20.6	20.7	20.5	20.5	20.6	20.6	20.6	20.7
20.8	20.6	20.7	20.6	20.6	20.4	20.5	20.6	20.5	20.6	20.8	20.5	20.7	20.8	20.6	20.5	20.6	20.5	20.8	20.6	20.5	20.4	20.5	20.5	20.7	20.6	20.7	20.6	20.7	20.8	20.9	20.7	20.8	20.4	20.8	20.6	20.7	20.6	20.5	20.6	20.6	20.6	20.8	20.6	20.4	20.6	20.7	20.8	20.8	20.5
20.6	20.8	20.7	20.4	20.7	20.7	20.5	20.4	20.6	20.8	20.6	20.8	21	20.6	20.7	20.7	20.6	20.6	20.6	20.6	20.4	20.6	20.6	20.5	20.6	20.6	20.6	20.7	20.7	20.8	20.6	20.7	20.7	20.6	20.6	20.6	20.8	20.6	20.7	20.7	20.7	20.5	20.7	20.5	20.6	20.5	20.6	20.5	20.6	20.6
20.7	20.5	20.6	20.6	20.4	20.6	20.8	20.8	20.7	20.6	20.7	20.6	20.7	20.6	20.6	20.6	20.7	20.6	20.7	20.7	20.7	20.6	20.6	20.3	20.5	20.8	20.6	20.5	20.7	20.4	20.6	20.6	20.8	20.7	20.7	20.6	20.7	20.6	20.6	20.6	20.8	20.7	20.7	20.8	20.7	20.7	20.6	20.7	20.8	20.6
20.8	20.8	20.6	20.6	20.7	21	20.5	20.7	20.8	20.7	20.7	20.6	20.8	20.5	20.6	21	20.7	20.7	20.7	20.4	20.6	20.8	20.5	20.5	20.5	20.6	20.5	20.7	20.6	20.7	20.8	20.8	20.6	20.7	20.6	20.6	20.6	20.7	20.7	20.9	20.6	20.8	20.7	20.8	20.8	20.6	20.8	20.7	20.7	20.7
20.8	20.6	20.8	20.8	20.6	20.8	20.7	20.6	20.9	20.8	20.7	20.5	20.7	20.8	20.8	20.6	20.7	20.7	20.7	20.8	20.7	20.8	20.6	20.8	20.7	20.8	21	20.6	20.7	20.7	20.6	20.8	20.7	20.7	20.7	20.8	20.8	20.7	20.6	20.8	21	20.7	21	20.7	20.7	20.6	20.7	20.8	20.7	20.8
20.8	21	20.7	20.8	20.6	20.6	20.5	20.7	20.6	20.7	20.7	20.7	20.9	20.8	20.7	20.8	20.8	20.8	20.8	20.5	20.8	20.6	20.7	20.9	20.7	20.9	20.7	20.8	20.8	20.6	20.9	21.2	20.9	20.7	20.9	20.7	20.7	20.5	20.6	20.7	20.8	20.6	20.7	20.7	20.8	20.8	20.7	20.8	20.8	20.8
20.6	20.9	20.8	20.7	20.7	21	20.7	20.7	20.6	21	21	20.9	20.6	21	20.7	20.8	20.8	20.9	21	20.8	20.8	20.6	20.7	20.6	20.7	20.7	20.6	20.9	20.8	20.7	21	20.8	20.7	20.8	20.8	20.8	20.7	20.8	20.7	20.8	21.2	20.8	20.9	20.9	21	21	20.7	20.7	20.8	20.8
21	21	20.8	20.6	20.7	21	20.7	20.7	20.8	20.7	20.9	20.7	20.8	20.8	20.6	20.8	20.7	20.9	20.8	20.6	20.7	20.9	20.8	20.8	20.7	20.8	20.9	20.7	20.7	20.7	20.8	20.8	20.7	20.6	20.8	20.8	20.8	20.7	20.8	20.6	20.9	20.8	20.9	20.8	20.7	20.9	20.8	20.8	20.8	20.9
20.8	20.7	20.7	20.7	21	20.8	20.8	20.7	20.8	20.8	20.8	20.8	20.8	20.9	20.9	20.8	20.7	20.7	20.9	20.7	20.8	20.9	20.8	20.8	20.8	21	20.7	21	20.9	20.9	20.7	21	20.7	21.1	20.9	20.7	20.9	20.7	20.7	20.7	20.9	21	21	21	20.8	20.9	20.8	20.8	20.9	20.8
20.9	20.9	21	20.8	20.9	20.8	20.7	20.8	20.9	20.9	20.7	20.6	20.8	20.8	20.8	20.9	21	21.1	20.8	20.8	20.9	20.8	20.8	20.9	20.8	20.8	21	21.1	21	20.9	21	20.8	20.8	20.8	20.9	20.9	20.8	21	21.2	21	20.9	21.3	21	20.9	20.8	20.8	20.8	20.8	20.9	20.9
20.9	21	20.8	20.8	21.1	21.3	20.8	20.7	21	20.9	20.9	20.8	20.9	21.1	21	20.9	21.1	20.8	20.8	20.9	20.9	20.7	20.8	20.7	21.1	20.9	21	21	21	20.8	20.7	21	21.1	21.1	21	20.8	20.8	20.8	21	21	20.9	21.1	20.8	21	21.2	21.1	20.9	21	20.9	21
21	20.8	20.8	21.3	20.9	20.8	21	20.9	20.8	20.9	20.9	21.1	21	20.9	20.9	21	21	21	21.1	20.9	21.4	21.1	20.8	21	21.2	20.9	21	20.9	21	21.1	21	21.1	20.8	21	20.8	21.1	20.8	20.9	21.1	21	21	20.9	21	20.7	21	21.1	21.1	20.9	20.9	20.9
21	21	21	21	21.1	20.8	21	21.2	20.6	21.1	21.1	21	21.1	21	21.1	21	21	21.1	21.1	21.3	21.2	21.2	20.9	21	21.2	21.1	21.1	21.1	21.3	21.2	21.1	21.1	21.1	21	21.2	21.1	21	21.1	21	21	21.1	21.3	21.1	21.1	21.2	21.2	21.1	21	21.1	21.2
21.2	21.1	21.1	21.2	21.2	21.2	21.1	21	21.1	21.1	21.2	21.1	21.4	21.1	21.3	21.2	21.1	21.1	21.3	21.3	21.4	21.3	21	21.4	21.3	21.5	21.3	21.4	21.1	21.3	21.3	21.3	20.9	21.2	21.4	21.5	21.2	21.2	21.1	21.2	21.3	21.3	21.3	21.1	21.4	21.2	21.3	21.3	21.1	21
21.7	21.2	21.2	21.3	21	21.2	20.9	20.9	21	21.2	21	21	21.1	21.2	21	21.2	21.2	21.3	21.2	21.2	21.3	21.2	21.3	21.1	21.2	21	21.2	21.3	21.2	21.2	21.4	21.3	21.1	21.4	21.2	21.2	21.4	21.4	21.3	21.3	21.2	21.3	21.3	21.1	21.3	21.3	21.3	21.3	21.3	21.5
21.2	21	21	21.1	21.1	21.1	21.1	21.1	21.2	21.1	21	21	21.1	20.9	21.2	21.1	21.3	21	21.1	21.3	21	21.3	21.2	21.4	21.1	21	21.1	21.1	21.2	21.4	21	21.2	21.1	21.1	21	21.3	21.1	21.2	21.2	21.3	21.2	21.1	21.3	21.3	21.1	21.4	21.3	21.3	21	21.2
21.2	20.9	21.2	21.2	21.1	20.9	21	21	20.9	20.8	21.1	21	20.9	21.3	21.1	21.1	21	21.2	21.2	21	21.2	21	21.1	21	21	21.1	21	21.2	21	20.8	21.3	21.1	21.1	20.9	21.2	21.1	21.1	21.1	21.1	21.2	21.1	21.3	21.4	21.3	21.3	21.1	21.2	21.2	21.3	21.2
21.1	21.2	21.1	20.9	21	21	20.8	21	21	21	21.3	21	21	21.1	20.9	20.9	21	21.1	21	20.9	21	20.9	21.1	21.1	21	20.9	21.2	21.1	21.2	21.1	20.9	21	20.9	21.1	21	21.1	21.1	20.9	21.2	21	21	21	21.1	21.1	21.2	21	21	21	21.2	21
21	20.9	21.1	20.8	20.9	20.9	21.1	21.2	21	21	21.2	21.1	20.9	20.9	21	21.1	21.1	20.9	21.3	21	21.1	21	20.9	21	21.1	20.9	20.9	20.9	20.8	20.9	21	21.1	21.1	20.9	21.2	21.1	21	20.9	21	21	21	21.1	21.1	20.9	20.9	21	21.2	21	20.9	21.1
21.1	20.9	21	21	20.8	21	20.9	21	20.9	20.9	20.9	20.8	21	21	21.2	20.9	21.3	21	20.8	20.9	20.9	20.8	20.8	21.2	21	21	20.8	20.9	20.9	20.8	21	21	21	20.8	20.9	21.1	20.9	21	21	20.9	21.1	21	21	20.9	20.9	21	21.2	21	21	21
21	21	21	20.9	21	20.9	21	20.9	21.1	21.2	21	20.9	21	21	20.8	21	20.8	20.9	21.1	20.9	21	20.8	21	21	21	21	21	21	21.1	20.9	21	21	21.1	21	20.8	21	21	21	20.9	21.2	21.1	20.8	21.1	20.8	20.9	21	21	20.9	21.2	20.9
21.1	20.8	21.1	20.9	20.9	21.1	20.9	20.8	21.1	21	20.9	20.8	20.7	20.7	20.8	20.9	21.2	20.9	21	21.1	21	21	21	20.9	20.9	20.8	21	20.9	20.8	20.9	21	20.9	21	21.1	20.8	20.9	21	21	20.9	21	21.1	21	21	21.1	21	21	21.1	21	21	21.1
21.1	21	21	21	21.1	21.2	20.8	20.9	20.8	20.9	20.9	21	21	20.9	21	21	21	21	21.1	20.9	21	20.9	21.1	21.1	21.1	20.9	20.9	20.9	21.1	21.1	21	21	21	21	20.9	21.2	21	20.9	21.1	21	21.1	21.2	21	21.1	21	21	21.1	21.1	20.9	21.1
21	20.8	20.8	20.9	21	20.8	21	20.8	20.8	21	20.8	20.9	20.9	20.9	20.9	20.9	20.8	20.9	20.9	20.8	21	20.9	20.9	21	21	20.9	21.1	20.8	20.9	20.8	20.9	20.8	20.8	20.8	21	20.9	20.8	20.9	20.9	21	21.1	20.9	21	20.8	21	20.8	20.9	21	21.1	21
20.9	20.9	20.7	20.9	20.8	20.8	20.8	21.1	20.7	20.9	20.8	21	20.8	21	21.2	20.7	20.9	20.8	20.8	20.9	21	20.8	21	20.9	21	21	20.8	20.8	20.8	20.9	20.8	20.9	21.1	21	20.9	20.7	21	21	21	20.8	21.1	20.9	20.8	21	20.9	20.9	21	20.9	21	20.8
21	20.8	20.8	20.9	20.8	20.7	20.8	20.9	20.8	20.9	20.9	20.6	20.8	20.7	20.9	20.8	20.9	20.9	20.9	21	20.8	20.8	21	20.8	20.9	20.8	20.9	20.8	20.9	20.8	20.9	20.9	21	20.8	20.9	20.8	21	20.7	21	21.1	21.1	20.8	20.8	21	20.9	21	21	21	21	20.8
20.9	20.8	21	21	20.9	20.9	20.8	20.8	20.9	20.9	20.9	20.8	20.8	21	20.9	20.9	20.8	20.7	20.9	20.9	21	20.8	20.9	20.8	21.2	21	20.7	20.7	20.7	20.9	20.8	20.8	20.8	20.7	20.9	20.8	20.8	20.9	20.7	20.8	20.9	20.8	21	20.9	20.7	20.8	20.8	20.8	20.9	20.8
21	20.8	20.8	20.8	20.9	20.7	21	20.9	20.8	20.8	20.6	20.9	20.9	20.8	21	20.8	20.8	20.8	20.7	20.9	20.9	20.6	20.7	20.8	20.8	20.6	20.5	20.8	20.9	20.8	20.9	20.8	20.8	20.8	20.9	20.7	20.8	20.9	20.7	20.8	21	20.9	20.8	20.8	20.8	20.8	20.7	20.9	20.9	20.9
20.9	21.1	20.9	20.8	20.8	20.9	20.9	20.9	20.8	21	20.7	20.9	20.5	20.9	20.8	20.9	21	20.9	20.9	20.9	20.8	20.8	20.7	20.7	20.8	20.7	20.6	21	20.9	20.9	20.9	20.8	20.8	20.9	20.7	20.9	20.6	20.8	20.8	20.8	20.9	20.8	21	20.7	21.1	21.1	20.9	20.8	20.8	21
20.9	20.9	20.9	21	20.9	20.8	20.8	21	20.6	20.7	20.8	20.9	20.9	20.9	21	20.8	20.9	20.9	20.9	21	21	20.9	20.8	20.9	20.7	20.8	20.9	20.7	20.8	20.7	20.8	20.7	20.7	20.8	20.7	21	20.8	20.9	20.8	20.9	21	20.6	20.9	20.9	20.8	21	20.8	20.7	20.9	21
20.9	20.6	20.7	20.7	20.7	20.8	20.6	20.8	20.9	20.6	21.1	20.8	20.8	20.8	20.8	20.8	20.7	20.7	20.7	20.8	20.7	20.8	20.7	20.9	20.9	20.8	20.7	20.9	20.8	20.9	20.8	20.7	20.7	20.9	20.9	20.8	20.8	20.9	20.7	20.8	20.7	20.8	21	20.8	20.7	20.8	20.7	21	20.8	20.7
20.9	20.8	20.7	20.9	20.8	20.8	20.8	20.8	20.8	20.7	20.8	20.8	20.8	20.6	20.9	20.7	20.8	20.9	20.9	20.6	20.7	20.5	20.7	20.6	20.8	20.7	20.8	20.9	20.8	20.6	20.8	20.8	20.9	20.6	20.8	20.7	20.7	20.8	21	20.7	20.9	21	20.8	20.9	21	21	20.8	20.9	20.9	20.8
20.8	20.8	20.7	20.8	20.7	20.8	20.7	20.6	20.9	20.7	20.8	20.6	20.8	20.7	20.9	20.6	20.9	20.8	20.7	20.7	20.7	20.8	20.8	20.9	20.8	20.8	20.7	20.8	20.9	20.6	20.6	20.8	20.8	21	20.7	20.8	20.7	20.8	20.8	20.8	20.7	20.7	20.9	21	20.9	20.8	20.7	21	20.7	20.8
21	20.8	21	20.7	20.8	20.6	20.8	20.7	20.9	20.7	20.6	20.8	20.6	21	20.7	20.7	21	20.6	20.9	20.6	20.7	20.8	20.7	20.8	20.7	20.7	20.8	20.8	21	20.9	20.8	20.8	20.8	20.7	20.8	20.6	20.8	20.8	20.9	20.6	20.6	20.7	20.8	20.9	20.9	20.9	20.7	20.8	20.7	20.9
20.9	20.6	20.7	20.6	20.5	20.9	20.7	20.8	20.6	20.6	20.8	20.8	20.7	20.6	20.8	20.6	20.8	20.7	20.9	20.6	20.7	20.7	20.9	20.9	20.9	20.8	20.9	20.9	20.7	20.8	20.7	20.7	20.7	20.7	20.7	20.9	20.7	20.7	20.7	20.8	20.7	21	20.8	21	20.9	20.8	20.8	21	20.8	20.9
20.9	20.6	20.7	20.9	20.9	20.6	20.8	20.8	20.8	20.8	20.8	20.7	20.7	20.7	20.8	20.7	21.1	20.7	20.6	20.6	20.8	20.9	20.8	20.7	20.7	20.7	20.7	20.7	20.7	20.8	20.6	20.8	21	20.7	20.8	20.8	20.8	20.8	20.7	20.7	20.8	20.9	20.6	20.8	20.9	20.8	20.8	20.8	20.8	20.8
20.9	20.8	20.9	20.8	20.7	20.8	20.8	20.6	20.7	20.9	20.9	20.7	20.7	20.8	20.7	20.9	20.8	20.8	21	20.8	20.6	20.8	20.8	20.9	20.8	20.8	20.9	20.7	20.9	20.8	20.8	20.7	20.8	20.8	21	20.7	20.7	20.8	20.9	20.8	20.7	20.9	20.8	20.7	20.9	20.9	20.8	20.8	21	20.8
20.8	20.8	20.9	21	20.8	20.7	20.8	20.6	20.8	20.6	20.7	20.6	20.6	20.6	20.8	20.6	20.8	20.7	20.7	20.7	20.9	20.6	20.8	20.8	20.8	20.7	20.8	20.9	20.6	20.8	20.9	20.8	20.9	20.9	20.8	20.8	20.9	20.8	20.7	20.9	20.7	21	20.7	20.8	20.8	20.7	20.8	20.7	20.8	20.9
21	20.8	20.9	20.6	20.9	20.8	20.6	20.8	20.8	20.6	20.7	20.7	21	20.8	20.9	20.7	20.7	20.7	20.8	20.7	20.8	20.6	20.8	21	20.9	20.6	20.8	20.8	20.8	20.8	20.7	20.5	20.8	20.8	20.8	20.8	20.5	20.8	20.8	20.8	20.8	20.9	20.7	20.7	20.9	20.6	20.8	20.9	20.8	20.6
20.9	20.8	21	20.6	20.7	20.7	20.6	20.6	20.7	20.6	20.7	20.6	20.5	20.7	20.7	20.8	20.7	20.6	20.9	20.7	20.8	20.7	20.7	20.6	20.7	20.7	20.8	20.7	20.6	20.8	20.9	20.7	20.7	20.7	20.7	20.6	20.8	20.7	20.7	20.8	20.8	20.7	20.7	20.8	20.9	20.7	20.8	20.7	20.9	20.7
20.9	20.9	20.7	20.9	20.6	20.8	20.6	20.8	20.8	20.7	20.8	20.7	20.6	20.7	20.8	20.8	20.7	20.6	20.6	20.7	20.7	20.6	20.7	20.8	20.8	20.9	20.8	20.6	20.9	20.5	20.9	20.8	20.7	20.7	20.8	20.7	20.9	20.7	20.8	20.9	21	20.8	20.8	20.8	20.9	21	20.7	20.7	20.9	20.7
20.8	20.8	20.9	20.9	20.5	20.5	20.5	20.7	20.7	20.7	20.5	20.5	20.7	20.7	20.6	20.6	20.6	20.6	20.7	20.7	20.7	20.6	20.6	20.5	20.6	20.6	20.7	20.7	20.8	20.6	20.6	20.7	20.7	20.8	20.9	20.7	20.6	21	20.7	20.8	20.7	21	20.5	20.8	20.9	20.7	20.9	20.9	20.6	20.8
20.7	20.6	20.7	20.7	20.7	20.5	20.6	20.5	20.6	20.7	20.8	20.7	20.8	20.8	20.8	20.6	20.7	20.8	20.7	20.8	20.8	20.7	20.6	20.7	20.9	20.8	20.6	20.8	20.6	20.8	20.7	20.7	20.6	20.8	21	20.9	20.8	20.7	20.7	20.7	20.7	20.7	20.9	20.8	20.8	20.9	20.9	20.7	20.7	20.8
20.7	20.6	20.5	20.6	20.6	20.5	20.5	20.6	20.6	20.3	20.4	20.6	20.7	20.6	20.7	20.5	20.6	20.7	20.5	20.7	20.6	20.7	20.6	20.8	20.5	20.5	20.7	20.8	20.7	20.8	20.6	20.9	20.8	20.8	20.8	20.8	20.7	20.8	20.6	20.6	20.6	20.6	20.9	20.8	20.6	20.6	20.7	20.9	20.7	20.8
20.7	20.7	20.7	20.7	20.7	20.8	20.7	20.7	20.5	20.6	20.7	20.7	20.6	20.7	20.6	20.7	20.7	20.8	20.6	20.7	20.6	20.6	20.6	20.7	20.8	20.6	20.9	20.5	20.6	20.7	20.8	20.4	20.6	20.7	20.8	20.7	20.5	20.7	20.7	20.7	20.8	21.2	20.9	20.6	20.7	20.7	20.8	20.6	20.9	20.8
20.9	20.9	20.7	20.6	20.6	20.4	20.7	20.7	20.6	20.6	20.6	20.8	20.7	20.7	20.6	20.6	20.7	20.8	20.8	20.7	20.6	20.5	20.8	20.8	20.8	20.7	20.6	20.7	20.5	20.5	20.6	20.7	20.6	20.8	20.7	20.6	20.7	20.7	20.8	20.9	20.9	20.7	21	21	20.7	20.6	20.6	20.7	20.8	20.8
21.1	20.8	20.6	20.6	20.7	20.5	20.7	20.6	20.6	20.5	20.4	20.8	20.6	20.7	20.7	20.9	20.7	20.6	20.6	20.7	20.5	20.5	20.8	20.7	20.7	20.5	20.7	20.6	20.6	20.7	20.8	20.8	20.7	20.6	20.9	20.7	20.8	20.8	20.8	20.7	20.8	21	20.7	20.6	20.7	20.7	21	20.7	20.7	20.7
20.5	20.6	20.6	20.6	20.8	20.3	20.6	20.6	20.6	20.6	20.7	20.4	20.6	20.5	20.5	20.7	20.6	20.4	20.5	20.4	20.5	20.6	20.7	20.7	20.5	20.7	20.6	20.7	20.7	20.6	20.6	20.6	20.8	20.8	20.7	20.5	20.7	20.7	20.6	20.4	20.8	20.6	20.7	20.6	21	20.8	20.8	20.7	20.6	20.8
20.8	20.8	20.6	20.5	20.5	20.7	20.3	20.5	20.6	20.6	20.6	20.6	20.7	20.6	20.7	20.7	20.7	20.8	20.7	20.8	20.8	20.6	20.7	20.6	20.5	20.8	20.6	20.6	20.6	20.6	20.7	20.6	20.8	20.7	21	20.6	20.7	20.7	20.8	20.5	20.8	20.7	20.8	20.6	20.7	20.8	20.8	20.9	20.7	20.6
20.7	20.7	20.7	20.5	20.7	20.6	20.5	20.6	20.4	20.6	20.5	20.7	20.7	20.6	20.7	20.6	20.5	20.7	20.7	20.6	20.6	20.7	20.6	20.7	20.7	20.5	20.7	20.7	20.8	20.5	20.7	20.7	20.7	20.4	20.5	20.6	20.6	20.7	20.9	20.7	20.7	21	20.6	20.7	20.8	20.6	20.6	20.8	20.6	20.7
20.6	20.7	20.6	20.5	20.4	20.5	20.5	20.6	20.6	20.5	20.6	20.6	20.7	20.5	20.6	20.7	20.6	20.7	20.7	20.6	20.5	20.8	20.4	20.7	20.8	20.6	20.7	20.6	20.8	20.6	20.7	20.6	20.7	20.7	20.8	20.7	20.6	20.8	20.8	20.6	20.8	20.7	20.8	20.7	20.8	20.6	20.6	20.7	20.8	20.6
20.5	20.6	20.6	20.4	20.8	20.3	20.6	20.5	20.6	20.7	20.4	20.5	20.7	20.6	20.7	20.7	20.5	20.8	20.6	20.7	20.6	20.4	20.5	20.7	20.6	20.5	20.7	20.5	20.5	20.5	20.7	20.8	20.8	20.7	20.6	20.8	20.7	20.9	20.7	20.6	20.7	21	20.8	20.6	20.6	20.7	20.7	20.7	20.7	20.6
20.7	20.5	20.6	20.4	20.5	20.4	20.5	20.6	20.6	20.7	20.5	20.6	20.7	20.6	20.7	20.6	20.7	20.6	20.6	20.6	20.7	20.6	20.6	20.5	20.6	20.6	20.7	20.7	20.6	20.6	20.7	20.6	20.5	20.5	20.7	20.8	20.8	20.7	20.7	20.6	20.7	20.7	20.9	20.7	20.7	20.5	20.6	20.8	20.8	20.6
21.3	20.5	20.4	20.8	20.4	20.8	20.6	20.6	20.6	20.6	20.6	20.6	20.8	20.7	20.6	20.5	20.8	20.5	20.5	20.4	20.6	20.7	20.8	20.4	20.6	20.5	20.6	20.6	20.5	20.5	20.7	20.6	20.8	20.5	20.6	20.6	20.5	20.7	20.7	20.7	20.6	20.6	20.8	20.6	20.8	20.7	20.9	21	20.7	20.6
20.7	20.4	20.5	20.5	20.6	20.5	20.6	20.7	20.6	20.3	20.5	20.5	20.7	20.8	20.7	20.5	20.7	20.7	20.6	20.7	20.5	20.4	20.6	20.7	20.9	20.6	20.4	20.8	20.8	20.7	20.7	20.6	20.7	20.5	20.7	20.6	20.7	20.8	20.6	20.7	20.6	20.5	20.7	20.7	20.8	20.7	20.9	20.7	20.6	20.7
20.7	20.5	20.4	20.5	20.4	20.3	20.5	20.5	20.5	20.5	20.5	20.6	20.6	20.7	20.8	20.6	20.6	20.6	20.7	20.4	20.6	20.4	20.6	20.5	20.5	20.6	20.7	20.5	20.8	20.6	20.7	20.6	20.8	20.8	20.8	20.8	20.7	20.6	20.7	20.7	20.7	20.7	20.7	20.5	20.6	20.7	20.7	20.7	20.7	20.7
20.7	20.5	20.7	20.5	20.5	20.6	20.6	20.5	20.6	20.5	20.5	20.3	20.8	20.6	20.6	20.6	20.7	20.5	20.5	20.5	20.6	20.6	20.5	20.6	20.7	20.6	20.6	20.5	20.9	20.7	20.7	20.7	20.8	20.6	20.7	20.6	20.6	20.5	20.9	20.5	20.7	20.8	20.6	20.7	20.7	20.7	20.7	20.7	20.7	20.7
20.6	20.7	20.5	20.6	20.6	20.7	20.5	20.5	20.6	20.5	20.9	20.7	20.8	20.6	20.5	20.8	20.5	20.8	20.6	20.6	20.6	20.5	20.8	20.5	20.7	20.7	21	20.5	20.5	20.6	20.7	20.8	20.8	20.7	20.5	20.4	20.6	20.7	20.6	20.7	20.7	20.8	20.8	20.5	20.6	20.7	20.8	20.9	20.8	20.5
20.5	20.5	20.4	20.4	20.4	20.6	20.6	20.6	20.4	20.5	20.7	20.7	20.4	20.6	20.6	20.5	20.7	20.6	20.4	20.6	20.5	20.6	20.6	20.6	20.6	20.7	20.5	20.6	20.6	20.7	20.5	20.7	20.9	20.6	20.8	20.7	20.7	20.7	20.8	20.8	20.7	20.7	20.5	20.8	20.6	20.6	20.4	20.8	20.8	20.8
20.5	20.6	20.6	20.6	20.7	20.6	20.7	20.5	20.6	20.4	20.4	20.4	20.6	20.6	20.6	20.3	20.7	20.7	20.6	20.7	20.5	20.6	20.7	20.4	20.5	20.6	20.6	20.5	20.8	20.4	20.6	20.6	20.7	20.6	20.8	20.4	20.6	20.7	20.6	20.6	20.7	20.6	20.6	20.7	20.7	20.7	20.6	20.7	20.7	20.7
20.8	20.3	20.4	20.5	20.5	20.6	20.5	20.5	20.5	20.5	20.7	20.4	20.7	20.6	20.5	20.6	20.7	20.7	20.4	20.5	20.5	20.5	20.7	20.7	20.7	20.5	20.5	20.4	20.7	20.6	20.6	20.6	20.5	20.7	20.7	20.5	20.5	20.7	20.5	20.7	20.7	20.7	20.6	20.5	20.5	20.7	20.6	20.5	20.8	20.7
20.7	20.2	20.6	20.6	20.6	20.5	20.3	20.5	20.5	20.6	20.7	20.6	20.6	20.5	20.6	20.5	20.7	20.5	20.5	20.6	20.5	20.4	20.6	20.5	20.5	20.6	20.6	20.5	20.9	20.5	20.6	20.4	20.8	20.8	20.6	20.6	20.6	20.7	20.5	20.6	20.7	20.6	20.5	20.7	20.6	20.6	20.7	20.7	20.8	20.8
20.7	20.5	20.7	20.6	20.6	20.7	20.6	20.6	20.5	20.5	20.6	20.6	20.6	20.4	20.6	20.5	20.7	20.5	20.6	20.3	20.5	20.6	20.5	20.6	20.6	20.5	20.7	20.6	20.6	20.5	20.7	20.6	20.7	20.6	20.7	20.7	20.7	20.6	20.4	20.6	20.7	20.7	20.8	20.6	20.7	20.7	20.8	20.7	20.6	20.6
20.6	20.6	20.6	20.5	20.5	20.6	20.6	20.7	20.5	20.5	20.6	20.6	20.6	20.7	20.6	20.5	20.7	20.5	20.6	20.7	20.6	20.6	20.5	20.8	20.4	20.7	20.4	20.5	20.7	20.7	20.7	20.7	20.7	20.6	20.6	20.5	20.6	20.6	20.4	20.6	20.6	20.7	20.6	20.6	20.6	20.6	20.6	20.7	20.7	20.7
20.6	20.5	20.6	20.7	20.4	20.4	20.5	20.6	20.6	20.5	20.6	20.5	20.5	20.7	20.5	20.5	20.4	20.5	20.5	20.5	20.6	20.6	20.6	20.7	20.5	20.5	20.7	20.6	20.4	20.6	20.5	20.5	20.6	20.5	20.5	20.5	20.8	20.5	20.7	20.8	20.7	20.6	20.8	20.7	20.7	20.6	20.4	20.7	20.7	20.6
20.6	20.5	20.5	20.6	20.6	20.5	20.3	20.4	20.7	20.7	20.7	20.5	20.6	20.6	20.8	20.7	20.7	20.6	20.5	20.6	20.5	20.8	20.6	20.6	20.5	20.6	20.7	20.6	20.5	20.5	20.6	20.5	20.6	20.6	20.7	20.6	20.8	20.6	20.6	20.6	20.7	20.9	20.7	20.8	20.6	20.7	20.6	20.7	20.7	20.6
20.6	20.7	20.7	20.5	20.6	20.5	20.5	20.7	20.5	20.6	20.5	20.8	20.5	20.5	20.6	20.6	20.5	20.3	20.5	20.7	20.7	20.5	20.6	20.4	20.5	20.7	20.7	20.4	20.7	20.5	20.6	20.6	20.5	20.7	20.6	20.7	20.6	20.7	20.6	20.7	20.6	20.7	20.7	20.6	20.6	20.7	20.7	20.8	20.7	20.5
20.7	20.8	20.8	20.3	20.5	20.4	20.5	20.7	20.5	20.6	20.7	20.5	20.4	20.5	20.6	20.6	20.6	20.6	20.7	20.8	20.5	20.6	20.5	20.7	20.6	20.5	20.6	20.5	20.6	20.5	20.7	20.7	20.6	20.8	20.5	20.7	20.6	20.6	20.6	20.8	20.4	20.7	20.7	20.6	20.7	20.6	20.5	20.7	20.6	20.5
21	20.8	20.6	20.5	20.5	20.6	20.7	20.6	20.6	20.3	20.6	20.6	20.5	20.6	20.7	20.5	20.6	20.5	20.5	20.5	20.6	20.7	20.5	20.6	20.7	20.5	20.6	20.6	20.4	20.4	20.6	20.7	20.3	20.6	20.4	20.6	20.8	20.7	20.7	20.6	20.8	20.7	20.5	20.5	21.4	20.6	20.5	20.8	20.5	20.4
20.5	20.7	20.5	20.7	20.8	20.4	20.5	20.4	20.3	20.6	20.4	20.6	20.7	20.5	20.6	20.6	20.6	20.6	20.7	20.7	20.5	20.4	20.4	20.5	20.5	20.6	20.6	20.7	20.6	20.5	20.6	20.6	20.5	20.6	20.6	20.5	20.7	20.6	20.5	20.7	20.6	20.5	20.6	20.7	20.7	20.7	20.7	20.6	20.7	20.7
20.6	20.5	20.6	20.7	20.6	20.6	20.4	20.6	20.6	20.7	20.6	20.5	20.5	20.7	20.3	20.6	20.7	20.6	20.5	20.5	20.6	20.6	20.5	20.5	20.5	20.5	21.3	20.4	20.5	20.6	20.4	20.7	20.6	20.6	20.5	20.6	20.6	20.6	20.6	20.5	20.3	20.6	20.6	20.6	20.6	20.6	20.7	20.6	20.7	20.6
20.5	20.5	20.6	20.6	20.6	20.7	20.8	20.7	20.6	20.5	20.6	20.6	20.5	20.6	20.7	20.6	20.5	20.6	20.6	20.5	20.6	20.5	20.6	20.5	20.5	20.4	20.6	20.6	20.4	20.5	20.7	20.7	20.7	20.7	20.6	20.6	20.8	20.7	20.7	20.8	20.7	20.5	20.6	20.7	20.6	20.5	20.6	20.6	20.6	20.5
20.6	20.4	20.5	20.6	20.4	20.4	20.6	20.6	20.4	20.5	20.7	20.3	20.6	20.6	20.5	20.5	20.6	20.6	20.6	20.6	20.4	20.7	20.5	20.6	20.4	20.5	20.6	20.4	20.5	20.5	20.6	20.6	20.6	20.5	20.7	20.7	20.6	20.6	20.6	20.7	20.6	20.6	20.6	20.6	20.6	20.8	20.7	20.7	20.7	20.7
20.5	20.5	20.5	20.5	20.5	20.4	20.5	20.6	20.5	20.5	20.7	20.6	20.6	20.4	20.6	20.7	20.6	20.6	20.6	20.6	20.6	20.6	20.5	20.5	20.7	20.6	20.5	20.5	20.8	20.4	20.6	20.6	20.6	20.6	20.5	20.5	20.6	20.7	20.5	20.5	20.6	20.6	20.5	20.9	20.5	20.6	20.7	20.7	20.5	20.6
20.8	20.7	20.5	20.6	20.4	20.4	20.5	20.7	20.5	20.5	20.7	20.4	20.3	20.5	20.5	20.6	20.5	20.6	20.5	20.4	20.5	20.7	20.6	20.7	20.7	20.7	20.6	20.7	20.7	20.6	20.5	20.8	20.7	20.6	20.5	20.6	20.7	20.6	20.6	20.5	20.6	20.9	20.5	20.4	20.7	20.7	20.7	20.7	20.6	20.5
20.8	20.7	20.4	20.7	20.6	20.5	20.7	20.4	20.6	20.7	20.5	20.7	20.5	20.7	20.5	20.7	20.4	20.5	20.6	20.7	20.8	20.5	20.5	20.5	20.3	20.4	20.6	20.5	20.6	20.4	20.5	20.6	20.4	20.5	20.7	20.7	20.5	20.7	20.6	20.6	20.7	20.6	20.7	20.5	20.9	20.8	20.7	20.7	20.8	20.7
20.6	20.5	20.6	20.6	20.5	20.6	20.5	20.4	20.6	20.6	20.7	20.4	20.5	20.7	20.6	20.7	20.5	20.5	20.9	20.6	20.4	20.6	20.8	20.6	20.6	20.6	20.6	20.6	20.6	20.7	20.5	20.6	20.7	20.7	20.5	20.6	20.7	20.4	20.4	20.7	20.5	20.8	20.6	20.5	20.7	20.6	20.8	20.6	20.6	20.5
20.7	20.6	20.5	20.5	20.5	20.5	20.5	20.6	20.6	20.5	20.8	20.7	20.5	20.8	20.6	20.4	20.8	20.6	20.5	20.4	20.6	20.7	20.5	20.6	20.6	20.6	20.5	20.6	20.6	20.7	20.5	20.6	20.6	20.5	20.6	20.6	20.6	20.4	20.5	20.5	20.7	20.8	20.5	20.6	20.6	20.6	20.8	20.7	20.7	20.6
21	20.5	20.5	20.4	20.7	20.6	20.6	20.5	20.6	20.6	20.7	20.5	20.6	20.5	20.5	20.5	20.6	20.7	20.6	20.6	20.6	20.5	20.6	20.7	20.5	20.5	20.5	20.7	20.5	20.5	20.6	20.5	20.6	20.5	20.6	20.6	20.6	20.6	20.5	20.7	20.8	20.6	20.7	20.7	20.7	20.7	21	20.7	20.5	20.6
20.5	20.5	20.7	20.5	20.6	20.3	20.7	20.6	20.5	20.4	20.4	20.5	20.7	20.5	20.5	20.4	20.7	20.7	20.6	20.6	20.4	20.4	20.7	20.4	20.5	20.5	20.7	20.4	20.6	20.7	20.6	20.6	20.6	20.6	20.7	20.6	20.6	20.6	20.8	20.7	20.5	20.7	20.6	20.7	20.6	20.7	20.6	20.7	20.8	20.5
20.7	20.7	20.6	20.7	20.6	20.5	20.5	20.5	20.5	20.4	20.5	20.6	20.7	20.6	20.5	20.8	20.6	20.4	20.4	20.7	20.5	20.6	20.7	20.6	20.5	20.6	20.6	20.4	20.5	20.7	20.8	20.5	20.6	20.6	20.4	20.4	20.8	20.3	20.6	20.7	20.6	20.6	20.7	20.7	20.7	20.7	20.7	20.8	20.7	20.7
20.9	20.7	20.6	20.7	20.7	20.4	20.5	20.5	20.5	20.5	20.6	20.7	20.6	20.5	20.6	20.4	20.7	20.6	20.5	20.6	20.5	20.5	20.6	20.5	20.5	20.6	20.6	20.5	20.5	20.5	20.5	20.7	20.5	20.5	20.7	20.6	20.5	20.7	20.7	20.6	20.7	20.5	20.7	20.8	20.6	20.4	20.7	20.7	20.6	20.6
20.5	20.6	20.6	20.5	20.5	20.6	20.5	20.4	20.8	20.6	20.6	20.4	20.5	20.6	20.5	20.6	20.5	20.6	20.6	20.4	20.5	20.2	20.6	20.7	20.5	20.5	20.6	20.5	20.5	20.5	20.7	20.4	20.7	20.5	20.7	20.7	20.6	20.6	20.7	20.5	20.6	20.5	20.7	20.5	20.7	20.8	20.6	20.6	20.6	20.6
20.6	20.5	20.3	20.5	20.5	20.6	20.6	20.6	20.4	20.5	20.5	20.7	20.5	20.5	20.6	20.5	20.5	20.5	20.4	20.6	20.6	20.1	20.6	20.6	20.5	20.4	20.6	20.5	20.6	20.5	20.5	20.4	20.4	20.5	20.5	20.4	20.5	20.4	20.5	20.5	20.5	20.7	20.5	20.6	20.6	20.5	20.5	20.6	20.8	20.6
20.8	20.5	20.6	20.5	21.1	20.5	20.6	20.5	20.5	20.7	20.9	20.8	20.6	20.6	20.4	20.5	20.7	20.6	20.6	20.5	20.6	20.4	20.6	20.5	20.4	20.4	20.5	20.6	20.6	20.5	20.7	20.8	20.5	20.7	20.5	20.8	20.6	20.5	20.6	20.6	20.7	20.6	20.6	20.5	20.6	20.7	20.7	20.7	20.6	20.5
20.7	20.5	20.6	20.7	20.6	20.5	20.5	20.3	20.7	20.6	20.6	20.5	20.5	20.6	20.7	20.4	20.6	20.7	20.6	20.6	20.7	20.7	20.5	20.5	20.5	20.4	20.5	20.7	20.7	20.5	20.6	20.7	20.6	20.7	20.7	20.5	20.7	20.5	20.7	20.6	20.7	20.6	20.8	20.6	20.8	20.6	20.6	20.6	20.7	20.6
20.8	20.7	20.6	20.5	20.6	20.5	20.8	20.6	20.6	20.5	20.6	20.6	20.6	20.5	20.5	20.6	20.6	20.6	20.6	20.4	20.4	20.3	20.7	20.5	20.5	20.7	20.8	20.6	20.4	20.5	20.5	20.8	20.7	20.7	20.5	20.6	20.4	20.5	20.5	20.7	20.6	20.5	20.7	20.7	20.7	20.9	20.7	20.8	20.8	20.8
20.6	20.6	20.6	20.6	20.5	20.5	20.6	20.7	20.5	20.5	20.7	20.5	20.6	20.6	20.6	20.6	20.6	20.5	20.5	20.7	20.4	20.5	20.4	20.6	20.5	20.6	20.7	20.7	20.8	20.3	20.6	20.5	20.6	20.6	20.7	20.7	20.5	20.7	20.5	20.5	20.5	20.9	20.7	20.8	20.4	20.5	20.8	20.8	20.5	20.8
20.6	20.6	20.8	20.4	20.7	20.6	20.7	20.6	20.5	20.5	20.6	20.8	20.5	20.5	20.6	20.5	20.7	20.5	20.6	20.5	20.6	20.7	20.7	20.7	20.6	20.7	20.6	20.7	20.7	20.9	20.5	20.6	20.7	20.6	20.5	20.7	20.6	20.7	20.6	20.5	20.6	20.7	20.7	20.6	20.7	20.7	20.6	20.7	20.7	20.6
20.7	20.8	20.6	20.7	20.6	20.7	20.7	20.6	20.7	20.4	20.6	20.4	20.5	20.6	20.4	20.6	20.6	20.5	20.7	20.7	20.6	20.6	20.7	20.5	20.8	20.5	20.6	20.4	20.8	20.7	20.7	20.7	20.7	20.5	20.6	20.7	20.6	20.6	20.6	20.5	20.8	20.6	20.6	20.6	20.8	20.7	20.9	20.6	21.1	20.8
20.7	20.5	20.4	20.5	20.5	20.5	20.7	20.7	20.6	20.5	20.6	20.7	20.6	20.4	20.6	20.6	20.7	20.8	20.5	20.6	20.7	20.6	20.5	20.6	20.6	20.6	20.7	20.7	20.6	20.4	20.6	20.7	20.6	20.5	20.7	20.7	20.5	20.5	20.8	20.6	20.7	20.7	20.6	20.6	20.7	21.2	20.8	20.8	20.8	20.6
20.8	20.6	20.5	20.6	20.6	20.7	20.5	20.5	20.5	20.6	20.4	20.6	20.6	20.8	20.7	20.6	20.5	20.5	20.6	20.4	20.5	20.3	20.6	20.5	20.7	20.4	20.7	20.7	20.7	20.6	20.6	20.7	20.6	20.7	20.4	20.6	20.6	20.6	20.8	20.7	20.6	20.6	20.5	20.6	20.6	20.8	20.7	20.7	20.6	20.7
20.8	20.8	20.7	20.5	20.6	20.5	20.7	20.5	20.5	20.7	20.6	20.7	20.7	21.1	20.5	20.5	20.7	20.8	20.5	20.5	20.6	20.4	20.5	20.5	20.7	20.7	20.5	20.6	20.7	20.7	20.8	21.2	20.7	20.7	20.5	20.6	20.7	20.7	20.7	20.7	20.7	20.8	20.7	20.9	20.8	20.5	20.7	20.7	20.6	20.5
20.5	20.7	20.8	20.4	20.5	20.4	20.5	20.5	20.5	20.6	20.8	20.4	20.4	20.4	20.4	20.6	20.7	20.6	20.6	20.6	20.6	20.7	20.6	20.9	20.6	20.6	20.6	20.6	20.7	20.5	20.4	20.7	20.9	20.5	20.7	20.5	20.7	20.6	20.8	20.6	20.6	20.7	20.6	20.8	20.7	20.6	20.6	20.6	20.7	20.5
20.8	20.7	20.5	20.6	20.6	20.7	20.6	20.6	20.6	20.4	20.6	20.5	20.7	20.5	20.7	20.6	20.5	20.5	20.5	20.7	20.7	20.5	20.5	20.5	20.5	20.4	20.7	20.7	20.6	20.7	20.6	20.5	20.5	20.7	20.8	20.4	20.6	20.6	20.5	20.8	20.8	20.7	20.6	20.5	20.7	20.6	20.6	20.8	20.7	20.7
20.8	20.7	20.5	20.5	20.7	20.7	20.4	20.5	21.3	20.7	20.5	20.4	20.6	20.7	20.7	20.6	20.8	20.7	20.7	20.6	20.5	20.5	20.7	20.4	20.6	20.7	20.6	20.7	20.6	20.6	21	20.5	20.6	20.5	20.7	20.6	20.5	20.5	20.7	20.7	20.8	20.6	20.7	20.5	20.7	20.6	20.5	20.7	20.7	20.8
20.6	20.7	20.6	20.6	20.7	20.4	20.5	20.7	20.8	20.6	20.6	20.8	20.5	20.7	20.5	20.5	20.5	20.8	20.7	20.6	20.6	20.4	20.6	20.6	20.7	20.5	20.6	20.6	20.6	20.5	20.5	20.5	20.6	20.7	20.5	20.6	20.6	20.6	20.8	20.7	20.7	20.9	20.7	20.7	20.5	20.8	20.7	20.7	20.8	20.7
20.6	20.6	20.7	20.6	20.6	20.5	20.8	20.6	20.6	20.5	20.6	20.7	20.8	20.6	20.7	20.6	20.6	20.5	20.4	20.5	20.7	20.6	20.4	20.5	20.4	20.4	20.7	20.6	20.9	20.4	20.6	20.7	20.7	20.7	20.4	20.8	20.6	20.7	20.6	20.5	20.5	20.7	20.6	20.5	20.9	20.6	20.8	20.6	20.6	20.7
20.7	20.4	20.6	20.5	20.7	20.5	20.4	20.4	20.5	20.5	20.6	20.5	20.7	20.5	20.6	20.4	20.5	20.7	20.6	20.5	20.6	20.6	20.4	20.6	20.6	20.4	21.3	20.5	20.9	20.4	20.5	20.5	20.6	20.7	20.8	20.5	20.6	20.8	20.8	20.7	20.8	20.6	20.7	20.6	20.6	20.6	20.7	20.6	20.8	21.1
20.7	20.5	20.5	20.7	20.4	20.7	20.5	20.7	20.6	20.6	20.5	20.4	20.7	20.6	20.6	20.5	20.5	20.5	21.2	20.5	20.5	20.5	20.5	20.7	20.6	20.7	20.7	20.6	20.6	20.3	20.6	20.6	20.7	20.5	20.5	20.6	20.6	20.6	20.6	20.7	20.7	20.7	20.5	20.6	20.7	20.7	20.7	20.7	20.8	20.8
20.8	20.6	20.5	20.5	20.7	20.4	20.6	20.7	20.4	20.6	20.5	20.5	20.7	20.6	20.7	20.6	20.6	20.8	20.9	20.6	20.6	20.5	20.6	20.6	20.7	20.8	21	20.7	20.7	20.5	20.6	20.6	20.5	20.6	20.8	20.7	20.8	20.4	20.8	20.7	20.8	20.7	20.6	20.7	20.8	20.7	20.6	20.6	20.7	20.6
20.7	20.4	20.7	20.7	20.6	20.5	20.4	20.5	20.5	20.4	20.6	20.3	20.6	20.6	20.5	20.6	20.6	20.5	20.5	20.7	20.4	20.6	20.5	20.5	20.6	20.5	20.8	20.7	20.7	20.7	20.8	20.6	20.6	20.7	20.5	20.8	20.7	20.6	20.6	20.7	20.7	20.6	20.6	20.6	20.6	20.4	20.6	20.7	20.7	20.8
20.9	20.6	20.6	20.6	20.5	20.4	20.5	20.7	20.4	20.6	20.6	20.6	20.5	20.6	20.6	21	20.5	20.5	20.7	20.5	20.6	20.5	20.5	20.5	20.5	20.7	20.6	20.7	20.5	20.7	20.8	20.5	20.7	20.6	20.5	20.6	20.7	20.6	20.6	20.6	20.5	20.6	20.6	20.7	20.8	20.7	20.7	20.6	20.8	20.7
20.6	20.6	20.6	20.6	20.6	20.5	20.6	20.5	20.5	20.5	20.6	20.4	21.2	20.5	20.6	21	20.6	20.4	20.5	20.6	20.5	20.4	20.6	20.5	20.6	20.7	20.6	20.7	20.6	20.5	20.5	20.8	20.7	20.6	20.6	20.6	20.6	20.7	20.5	20.6	20.7	20.6	20.6	20.6	20.8	20.6	20.7	20.6	20.6	20.6
21	20.6	20.7	20.5	20.7	20.5	20.8	20.6	20.4	20.6	20.6	20.6	20.7	20.7	20.5	20.6	20.5	20.6	20.8	20.6	20.7	20.5	20.6	20.6	20.6	20.5	20.5	20.5	20.6	20.7	20.7	20.6	20.6	20.6	20.7	20.7	20.8	20.8	20.6	20.5	20.5	20.7	20.8	20.6	20.7	20.7	20.8	20.5	20.8	20.6
20.6	20.6	20.5	20.5	20.6	20.3	20.6	20.7	20.6	21	20.6	20.7	20.7	20.6	20.7	20.5	20.6	20.5	20.7	20.5	20.7	20.5	20.5	20.7	20.6	20.5	20.7	20.6	20.6	20.8	20.6	20.5	20.7	20.5	20.8	20.7	20.8	20.7	20.6	20.8	20.7	20.8	20.6	20.7	20.8	20.6	20.8	20.7	20.9	20.7
20.7	20.4	20.8	20.6	20.6	20.6	20.5	20.6	20.7	20.5	20.6	20.5	20.6	20.7	20.6	20.6	20.6	20.7	20.6	20.7	20.4	20.6	20.4	20.6	20.6	20.7	20.7	20.6	20.5	20.5	20.7	20.5	20.8	20.7	20.7	20.6	20.5	20.7	20.6	20.6	20.6	20.5	20.7	20.8	20.7	20.7	20.8	20.7	20.8	20.7
20.9	20.4	20.6	20.7	20.6	20.4	20.6	20.6	20.8	20.5	20.6	20.4	20.6	20.6	20.5	20.6	20.5	20.6	20.7	20.6	20.7	20.7	20.6	20.7	20.5	20.6	20.7	20.6	20.8	20.5	20.7	21	20.7	20.6	20.4	20.7	20.6	20.7	20.9	20.6	20.7	20.7	20.6	20.7	20.6	20.9	20.6	20.7	20.8	20.6
20.7	20.6	20.5	20.6	20.6	20.6	20.5	20.6	20.5	20.4	20.5	20.7	20.4	20.7	20.7	20.5	20.6	20.6	20.7	20.7	20.6	20.6	20.4	20.6	20.7	20.7	20.5	20.6	20.7	20.7	20.9	20.6	20.6	20.6	20.5	20.7	20.3	20.7	20.8	20.5	20.7	20.8	20.8	20.8	20.7	20.6	20.8	20.8	20.8	20.7
20.7	20.5	20.4	20.5	20.5	20.6	20.7	20.5	20.5	20.7	20.5	20.6	20.3	20.7	20.7	20.6	20.6	20.5	20.6	20.6	20.5	20.6	20.8	20.5	20.7	20.5	20.7	20.4	20.7	20.8	20.6	20.6	20.7	20.7	20.5	20.5	20.8	20.7	20.7	20.8	20.7	20.8	20.6	20.5	20.8	20.7	21	20.8	20.7	20.7
20.8	20.6	20.7	20.6	20.5	20.6	20.6	20.5	20.7	20.6	20.6	20.6	20.4	20.6	20.4	20.4	20.7	20.6	20.5	20.8	20.6	20.5	20.7	20.7	20.4	20.7	20.6	20.7	20.9	20.6	20.6	20.6	20.6	20.7	20.5	20.7	20.6	20.6	20.7	20.6	20.5	20.6	20.6	20.7	20.7	20.8	20.8	20.8	20.9	20.8
20.7	20.4	20.8	20.5	20.6	20.6	20.5	20.6	20.6	20.6	20.6	20.5	20.6	20.6	20.7	20.5	20.7	20.7	20.5	20.5	20.8	20.5	20.8	20.6	20.6	20.6	20.6	20.7	20.7	20.6	20.8	20.7	20.5	20.5	20.6	20.6	20.7	20.5	20.5	20.8	20.8	20.8	20.8	20.6	20.6	20.8	20.7	20.8	20.6	20.8
20.6	20.6	20.7	20.6	20.7	20.5	20.5	20.5	20.4	20.7	20.7	20.8	20.5	20.5	20.5	20.6	20.4	20.4	20.6	20.6	20.5	20.8	20.7	20.7	20.4	20.6	20.5	20.5	20.5	20.9	20.5	20.7	20.6	20.7	20.6	20.7	20.7	20.6	21.2	20.8	20.6	20.7	20.6	20.8	20.8	20.8	20.8	20.8	20.5	20.6
20.8	20.6	20.3	20.6	20.6	20.5	20.6	20.6	20.6	20.7	20.5	20.6	20.5	20.8	20.6	20.6	20.5	20.8	20.6	20.7	20.5	20.5	20.8	20.7	20.9	20.6	20.6	20.7	20.8	20.8	20.6	20.7	20.7	20.7	20.6	20.8	20.7	20.5	20.8	20.7	20.8	20.7	20.8	20.6	20.8	20.9	20.8	20.8	20.7	20.8
21	20.6	20.8	20.9	20.7	20.7	20.6	20.7	20.8	20.6	20.7	20.7	20.6	20.7	20.7	21	20.8	20.7	20.6	20.5	20.5	20.7	20.8	20.6	20.6	20.7	20.6	20.6	20.5	20.6	20.7	20.8	20.9	20.8	20.6	20.9	20.7	20.8	20.8	20.9	21	20.9	20.8	20.8	20.8	20.9	20.8	20.9	20.9	20.9
20.8	20.6	20.7	20.6	20.7	20.5	20.6	20.7	20.6	20.8	20.8	20.7	20.7	20.6	20.7	20.6	20.9	20.7	20.6	20.6	20.7	20.7	20.7	20.6	20.5	20.6	20.7	20.5	20.7	20.8	20.7	20.9	21	20.7	20.7	20.8	20.8	20.8	21	20.9	20.7	20.6	20.6	20.9	20.8	20.6	20.7	20.8	20.8	20.9
20.7	20.7	20.8	20.6	20.8	20.4	20.7	20.8	20.8	20.8	20.8	20.6	20.5	20.5	20.6	20.6	20.9	20.4	20.6	20.7	20.7	20.6	20.5	20.7	20.4	20.6	20.6	20.8	20.7	20.6	20.8	20.7	20.6	20.9	20.8	20.8	20.7	20.8	20.8	20.9	21	20.9	20.8	20.9	21.1	20.7	20.8	20.8	20.9	20.7
20.8	20.5	20.7	20.5	20.7	20.6	20.7	20.7	20.4	20.7	20.8	20.6	20.7	20.9	20.8	20.7	20.8	20.6	20.8	20.6	20.7	20.5	20.8	20.8	20.6	20.7	20.7	20.8	21	20.8	20.7	20.6	20.8	20.9	20.8	20.7	20.8	20.7	20.8	20.7	20.9	21	20.8	21.1	21	20.8	20.8	20.9	20.9	20.9
20.7	20.7	20.9	20.8	20.6	20.7	20.5	20.7	20.7	20.6	20.6	20.6	20.7	20.7	20.7	20.7	20.8	20.7	20.5	20.7	20.8	20.7	20.6	20.6	20.6	20.6	20.5	20.7	20.7	20.8	20.8	20.8	20.8	20.7	20.8	21	21	20.8	20.9	21	21	20.7	21.1	21	20.9	20.9	20.7	21	21.1	20.9
20.8	20.5	20.9	20.8	20.7	20.8	20.9	20.7	20.4	20.5	20.8	20.5	20.8	20.9	20.8	20.8	20.8	20.4	20.8	20.6	20.6	20.4	20.5	20.7	20.5	20.6	20.8	20.7	21	20.8	20.7	21.1	20.8	20.8	20.9	20.8	20.8	21	20.9	20.9	21	20.8	20.7	21	20.9	20.9	21	21	20.8	20.9
20.6	20.5	20.6	20.8	20.7	20.5	20.6	20.8	20.7	20.7	20.6	20.6	20.8	20.7	20.7	20.6	20.7	20.7	20.8	20.8	20.8	20.6	20.6	20.3	20.7	20.7	20.6	20.7	20.6	20.7	20.7	20.7	20.7	20.7	20.8	20.9	20.9	20.8	20.8	20.6	21	20.8	20.8	21	21.1	20.9	21	21	21	20.9
20.9	20.5	20.8	20.6	20.8	20.8	20.7	20.4	20.6	20.7	20.6	20.7	20.6	20.6	20.5	20.6	20.6	20.7	20.6	20.8	20.6	20.9	20.8	20.6	20.5	20.8	20.9	20.6	20.9	20.6	21	21.2	21	20.8	20.7	20.7	20.7	20.8	20.9	21	20.7	21	20.9	21.1	20.9	20.8	20.8	20.9	21.1	20.9
20.6	20.8	20.6	20.6	20.6	20.7	20.7	20.8	20.5	20.7	20.7	20.6	20.8	20.7	20.9	20.6	20.9	20.9	20.6	20.7	20.7	20.8	20.8	20.8	20.7	20.6	20.4	20.8	21	21	20.6	20.6	20.8	20.7	20.6	21	21.1	20.8	20.7	20.9	20.7	20.9	20.9	21	21.1	20.8	21	21.1	21.2	21.1
20.7	20.7	20.7	20.7	20.5	20.7	20.7	20.8	20.8	20.8	21.3	20.7	20.7	20.7	20.7	20.6	20.6	20.9	20.7	20.8	20.6	20.8	20.6	20.7	20.7	20.7	20.8	20.7	20.8	20.8	20.9	20.8	20.8	20.7	21	21	21	20.8	20.8	20.7	20.9	20.9	20.9	21.1	20.9	21	20.9	21.1	21.1	20.9
20.8	20.9	20.6	20.6	20.7	20.7	20.7	21	20.9	20.4	20.5	20.7	20.8	20.5	20.7	20.7	20.9	20.6	20.8	20.6	20.7	20.8	20.7	20.7	20.7	21.2	20.9	20.5	20.7	20.8	20.8	20.9	21	20.9	20.9	20.8	21	20.8	21	21	21.1	21	20.9	20.9	20.8	21.1	20.8	21	21.2	20.8
20.6	20.5	20.9	20.6	20.6	20.8	20.9	20.9	20.9	20.8	20.8	20.7	20.8	20.7	20.8	20.9	20.8	20.6	20.4	20.8	20.7	20.6	20.6	20.6	20.7	20.7	20.9	20.8	20.8	20.8	20.8	20.7	20.7	20.7	21	20.9	21	21	20.9	20.8	20.9	21	20.8	21	20.8	20.8	21	21.1	21	20.8
20.7	20.7	20.7	20.7	20.9	20.4	20.5	20.7	20.9	20.8	20.7	20.5	20.8	20.7	20.7	20.7	20.6	20.6	20.8	20.6	20.6	20.6	20.7	20.8	20.8	20.6	20.7	20.8	20.6	20.6	20.6	21	20.9	20.9	21	20.9	21	20.8	21	21.1	21.1	20.9	21.1	20.8	21	21	20.8	21.1	21	21
20.7	20.6	20.5	20.5	20.7	20.6	20.7	20.6	20.7	20.6	20.6	20.7	20.7	20.8	20.6	20.6	20.6	20.8	20.8	20.8	20.6	20.6	20.7	20.7	20.7	20.6	20.6	20.7	20.8	20.6	20.8	20.9	20.9	20.6	20.9	20.8	20.7	20.8	21	20.8	20.9	20.9	21	21	20.9	20.9	20.7	21.1	20.9	20.8
20.8	20.7	20.8	20.4	20.6	20.6	20.6	20.8	20.7	20.6	21	20.8	20.7	20.7	20.8	20.7	20.8	20.8	20.9	20.7	20.8	20.7	20.7	20.7	20.8	20.6	20.7	20.7	20.7	20.7	20.9	20.7	20.6	20.9	20.7	20.8	20.6	21	20.8	20.8	21	20.9	21	21.1	20.9	21.1	20.9	20.8	20.9	20.9
20.8	20.6	20.6	20.8	20.8	20.9	20.4	20.6	20.5	20.8	20.8	20.7	20.7	20.7	20.8	21	20.8	20.6	20.7	20.7	20.6	21	20.6	20.8	20.6	20.7	20.5	20.7	20.7	20.8	20.8	20.7	20.7	20.9	20.8	20.9	20.9	20.9	21.1	20.8	21	20.8	20.9	20.8	21	21	21.2	21	21	21.2
20.9	20.5	20.7	20.8	20.9	20.7	20.7	20.6	20.6	20.9	20.8	20.8	20.6	20.8	20.8	20.7	20.9	20.9	20.7	20.8	20.7	20.6	20.8	20.8	20.8	20.8	20.8	20.7	20.7	20.6	20.8	20.7	21	20.9	20.8	20.8	20.7	21	20.8	20.8	21	21	20.9	21	20.9	21	21	21	20.8	20.8
20.8	20.6	20.6	20.6	20.8	20.5	20.7	20.7	20.5	20.6	20.9	20.9	20.6	20.6	20.6	20.5	20.7	20.9	20.6	20.5	20.7	20.6	20.8	21	20.7	20.7	20.8	20.7	20.7	20.7	20.7	20.7	21	20.9	20.9	20.7	21	21	20.8	21	21.1	21.1	20.8	20.8	21	21	20.9	20.9	20.9	20.8
21	20.7	20.7	20.5	20.7	20.7	20.6	20.7	20.9	20.6	20.6	20.7	20.5	20.8	20.6	20.6	20.8	20.7	20.7	20.6	20.7	20.7	20.8	20.9	20.7	20.7	20.7	20.7	20.6	20.6	20.9	20.7	20.7	20.9	20.9	20.6	20.7	20.9	21	20.8	20.9	20.9	21	20.8	20.9	21.1	20.9	21.2	20.9	21
21	20.7	20.6	20.7	20.7	20.9	20.6	20.7	20.7	20.7	20.7	20.4	20.7	20.6	20.8	20.6	20.9	20.6	20.8	20.5	20.8	20.7	21.1	20.9	20.6	20.7	20.6	20.8	20.8	20.7	20.9	20.9	21	20.9	20.8	20.8	21	20.8	21.1	21	20.7	21	20.9	20.9	21	21.1	21	20.9	21.2	21
20.8	20.7	20.7	20.6	20.7	20.7	20.7	20.7	20.6	20.6	20.7	20.7	20.9	20.6	20.7	20.5	20.8	20.7	20.6	20.6	20.8	20.8	20.8	20.9	20.7	20.7	20.8	20.8	21	20.8	21	20.7	20.8	20.8	20.7	21	20.7	20.8	21.1	20.9	20.9	20.9	21	20.9	21	21	21	21	21.1	21.1
20.7	20.8	20.6	20.7	20.6	20.8	20.6	20.7	20.7	20.5	20.7	20.5	20.7	20.7	20.7	20.7	21	20.7	20.6	20.8	20.7	20.7	20.7	20.8	20.8	20.8	20.9	21	20.9	20.7	21	20.8	20.9	20.8	20.8	20.9	20.9	20.8	21	20.8	20.9	20.8	20.9	21	21.2	21	21	21.1	21.1	21
20.8	20.9	20.6	20.6	20.6	20.7	20.6	20.5	20.8	20.8	20.7	20.8	20.7	20.5	20.6	20.6	20.6	20.6	20.7	20.8	20.7	20.7	20.7	20.7	20.7	20.7	20.7	20.6	20.9	20.9	21	21	20.7	20.8	20.8	20.8	21	20.9	20.9	21.1	21	21	20.8	20.9	21.1	20.9	21	21	21.1	21
20.7	20.7	20.6	20.6	20.6	20.6	20.4	20.5	20.6	20.6	20.7	20.6	20.7	20.7	20.7	20.5	20.7	20.6	20.6	20.9	20.8	20.8	20.7	20.8	20.8	20.8	21.1	21	20.8	20.9	21.1	21.1	20.8	20.6	20.7	20.8	21.1	21	20.9	21.1	21	20.9	21	21	20.9	20.9	21.1	21	21	21.1
20.6	20.8	20.5	20.6	20.6	20.6	20.7	20.6	20.5	20.7	20.7	20.5	20.7	20.8	20.6	20.7	20.6	20.9	20.5	20.6	20.6	20.9	21.1	20.8	21.1	21	20.9	21	21.1	21	21	21	21	21	21	21.4	21	20.8	20.9	21	21.1	20.8	21.1	21	21	20.9	21.1	21.2	21	21.1
[truncated: 270 more columns]
